# Supplementary material for: ﻿A study of the mealybug genus Planococcus Ferris, 1950 from China, with description of a new species (Hemiptera, Coccomorpha, Pseudococcidae)
Source: Zookeys. 2023 Sep 4;1178:77–95. doi: 10.3897/zookeys.1178.107354 (PMC10838182; doi:10.3897/zookeys.1178.107354)
Supplement: XML Treatment for Planococcus [file zookeys.1178.107354-treatment1.xml]

<!DOCTYPE tp:taxon-treatment
  PUBLIC "-//TaxonX//DTD Taxonomic Treatment Publishing DTD v0 20100105//EN" "tax-treatment-NSO.dtd">
<tp:taxon-treatment xmlns:tp="http://www.plazi.org/taxpub"><tp:treatment-meta><kwd-group><label>Taxon classification</label><kwd>
              <named-content content-type="kingdom">Animalia</named-content>
            </kwd><kwd>
              <named-content content-type="order">Hemiptera</named-content>
            </kwd><kwd>
              <named-content content-type="family">Pseudococcidae</named-content>
            </kwd></kwd-group><mixed-citation publication-type="journal"><person-group><name><surname>Zhang</surname><given-names>Jiangtao</given-names></name><name><surname>Deng</surname><given-names>Jun</given-names></name></person-group><article-title>﻿A study of the mealybug genus <italic><tp:taxon-name><tp:taxon-name-part taxon-name-part-type="genus" reg="Planococcus">Planococcus</tp:taxon-name-part></tp:taxon-name></italic> Ferris, 1950 from China, with description of a new species (<tp:taxon-name><tp:taxon-name-part taxon-name-part-type="order">Hemiptera</tp:taxon-name-part></tp:taxon-name>, <tp:taxon-name><tp:taxon-name-part taxon-name-part-type="above-genus">Coccomorpha</tp:taxon-name-part></tp:taxon-name>, <tp:taxon-name><tp:taxon-name-part taxon-name-part-type="family">Pseudococcidae</tp:taxon-name-part></tp:taxon-name>)</article-title><source>Zookeys</source><day>04</day><month>09</month><year>2023</year><volume>1178</volume><fpage>77</fpage><lpage>95</lpage><pub-id pub-id-type="doi">10.3897/zookeys.1178.107354</pub-id></mixed-citation></tp:treatment-meta><tp:nomenclature><label>﻿Genus</label><tp:taxon-name>
            <object-id xmlns:xlink="http://www.w3.org/1999/xlink" content-type="arpha" xlink:type="simple">D5A5C1F1-F108-58B6-BA2D-F86D3F542F60</object-id>
            <tp:taxon-name-part taxon-name-part-type="genus" reg="Planococcus">Planococcus</tp:taxon-name-part>
          </tp:taxon-name><tp:taxon-authority>Ferris, 1950</tp:taxon-authority><tp:nomenclature-citation-list><tp:nomenclature-citation><tp:taxon-name>
                <tp:taxon-name-part taxon-name-part-type="genus" reg="Planococcus">Planococcus</tp:taxon-name-part>
              </tp:taxon-name><comment>Ferris, 1950: 164.</comment></tp:nomenclature-citation><tp:nomenclature-citation><tp:taxon-name>
                <tp:taxon-name-part taxon-name-part-type="genus" reg="Allococcus">Allococcus</tp:taxon-name-part>
              </tp:taxon-name><comment>Ezzat &amp; McConnell, 1956: 13.</comment></tp:nomenclature-citation></tp:nomenclature-citation-list></tp:nomenclature><tp:treatment-sec sec-type="diagnosis" id="SECID0ELHAE"><title>Diagnosis.</title><p>(adapted from <xref ref-type="bibr" rid="B29">Williams 2004</xref>). Body of adult female elongate oval to broadly oval. Antennae each with seven or eight segments. Legs well developed, with translucent pores on hind coxa and usually with some on hind tibia, claw without a denticle. Circulus present or absent. Ventral surface of each anal lobe with long apical seta, anal lobe bar and bar seta present. Cisanal setae either longer or shorter than anal ring setae. Anterior and posterior pairs of ostioles present. Marginal cerarii usually 18 pairs, each bearing two conical setae, or some paired flagellate setae, sometimes one or two cerarii of head, each with 3–5 setae; auxiliary setae usually absent, except for anal lobe cerarii. Trilocular pores usually evenly distributed. Oral collar tubular ducts situated on venter, always on abdomen and sometimes on head and thorax; often with indistinct rims when present on dorsum (sometimes termed modified oral collar tubular ducts). Multilocular disc pores rarely present on dorsum, always present on venter of abdomen. Body setae flagellate or short and stiff, sometimes knobbed at apex or almost lanceolate, conical. Discoidal pores present, sometimes larger than trilocular pores.</p></tp:treatment-sec><ref-list><ref id="B29"><mixed-citation xmlns:xlink="http://www.w3.org/1999/xlink" xlink:type="simple"><person-group><name name-style="western"><surname>Williams</surname><given-names>DJ</given-names></name></person-group> (<year>2004</year>) <source>Mealybugs of southern Asia. The Natural History Museum, London. Southdene SDN.</source><publisher-name>BHD.</publisher-name>, <publisher-loc>Kuala Lumpur</publisher-loc>, <size units="page">896 pp</size>.</mixed-citation></ref></ref-list></tp:taxon-treatment>
