# Supplementary material for: ﻿A study of the mealybug genus Planococcus Ferris, 1950 from China, with description of a new species (Hemiptera, Coccomorpha, Pseudococcidae)
Source: Zookeys. 2023 Sep 4;1178:77–95. doi: 10.3897/zookeys.1178.107354 (PMC10838182; doi:10.3897/zookeys.1178.107354)
Supplement: XML Treatment for Planococcus bambusifolii [file zookeys.1178.107354-treatment3.xml]

<!DOCTYPE tp:taxon-treatment
  PUBLIC "-//TaxonX//DTD Taxonomic Treatment Publishing DTD v0 20100105//EN" "tax-treatment-NSO.dtd">
<tp:taxon-treatment xmlns:tp="http://www.plazi.org/taxpub"><tp:treatment-meta><kwd-group><label>Taxon classification</label><kwd>
                <named-content content-type="kingdom">Animalia</named-content>
              </kwd><kwd>
                <named-content content-type="order">Hemiptera</named-content>
              </kwd><kwd>
                <named-content content-type="family">Pseudococcidae</named-content>
              </kwd></kwd-group><mixed-citation publication-type="journal"><person-group><name><surname>Zhang</surname><given-names>Jiangtao</given-names></name><name><surname>Deng</surname><given-names>Jun</given-names></name></person-group><article-title>﻿A study of the mealybug genus <italic><tp:taxon-name><tp:taxon-name-part taxon-name-part-type="genus" reg="Planococcus">Planococcus</tp:taxon-name-part></tp:taxon-name></italic> Ferris, 1950 from China, with description of a new species (<tp:taxon-name><tp:taxon-name-part taxon-name-part-type="order">Hemiptera</tp:taxon-name-part></tp:taxon-name>, <tp:taxon-name><tp:taxon-name-part taxon-name-part-type="above-genus">Coccomorpha</tp:taxon-name-part></tp:taxon-name>, <tp:taxon-name><tp:taxon-name-part taxon-name-part-type="family">Pseudococcidae</tp:taxon-name-part></tp:taxon-name>)</article-title><source>Zookeys</source><day>04</day><month>09</month><year>2023</year><volume>1178</volume><fpage>77</fpage><lpage>95</lpage><pub-id pub-id-type="doi">10.3897/zookeys.1178.107354</pub-id></mixed-citation></tp:treatment-meta><tp:nomenclature><label>﻿</label><tp:taxon-name>
              <object-id xmlns:xlink="http://www.w3.org/1999/xlink" content-type="arpha" xlink:type="simple">67264686-35AB-588C-9337-4298EDEE09B8</object-id>
              <tp:taxon-name-part taxon-name-part-type="genus" reg="Planococcus">Planococcus</tp:taxon-name-part>
              <tp:taxon-name-part taxon-name-part-type="species" reg="bambusifolii">bambusifolii</tp:taxon-name-part>
            </tp:taxon-name><tp:taxon-authority>(Takahashi, 1951)</tp:taxon-authority><tp:nomenclature-citation-list><tp:nomenclature-citation><tp:taxon-name>
                  <tp:taxon-name-part taxon-name-part-type="genus" reg="Pseudococcus">Pseudococcus</tp:taxon-name-part>
                  <tp:taxon-name-part taxon-name-part-type="species" reg="bambusifolii">bambusifolii</tp:taxon-name-part>
                </tp:taxon-name><comment>Takahashi, 1951: 9.</comment></tp:nomenclature-citation><tp:nomenclature-citation><tp:taxon-name>
                  <tp:taxon-name-part taxon-name-part-type="genus" reg="Planococcus">Planococcus</tp:taxon-name-part>
                  <tp:taxon-name-part taxon-name-part-type="species" reg="bambusifolii">bambusifolii</tp:taxon-name-part>
                </tp:taxon-name><comment>: <xref ref-type="bibr" rid="B23">Tang 1992</xref>: 367.</comment></tp:nomenclature-citation></tp:nomenclature-citation-list></tp:nomenclature><tp:treatment-sec sec-type="material" id="SECID0ECHAG"><title>Material examined.</title><p>Guizhou: 2 ♀♀, Southwest Guizhou Autonomous Prefecture, Xingyi City, Maling River Canyon, on bamboo, 7.v.2017, coll. Jiang-tao Zhang &amp; Ming Zhao.</p></tp:treatment-sec><tp:treatment-sec sec-type="host" id="SECID0EHHAG"><title>Host plant.</title><p><tp:taxon-name><tp:taxon-name-part taxon-name-part-type="family">Poaceae</tp:taxon-name-part></tp:taxon-name>: bamboo.</p></tp:treatment-sec><tp:treatment-sec sec-type="distribution" id="SECID0ESHAG"><title>Distribution.</title><p>Guizhou.</p></tp:treatment-sec><tp:treatment-sec sec-type="remarks" id="SECID0EXHAG"><title>Remarks.</title><p>This is the first record of this mealybug in China. A good description and illustration of the adult female was given by <xref ref-type="bibr" rid="B29">Williams (2004)</xref>.</p></tp:treatment-sec><ref-list><ref id="B23"><mixed-citation xmlns:xlink="http://www.w3.org/1999/xlink" xlink:type="simple"><person-group><name name-style="western"><surname>Tang</surname><given-names>FD</given-names></name></person-group> (<year>1992</year>) <source>The <tp:taxon-name><tp:taxon-name-part taxon-name-part-type="family">Pseudococcidae</tp:taxon-name-part></tp:taxon-name> of China.</source><publisher-name>Chinese Agricultural Science Technology Press</publisher-name>, <publisher-loc>Beijing, China</publisher-loc>, <size units="page">768 pp</size>.</mixed-citation></ref><ref id="B29"><mixed-citation xmlns:xlink="http://www.w3.org/1999/xlink" xlink:type="simple"><person-group><name name-style="western"><surname>Williams</surname><given-names>DJ</given-names></name></person-group> (<year>2004</year>) <source>Mealybugs of southern Asia. The Natural History Museum, London. Southdene SDN.</source><publisher-name>BHD.</publisher-name>, <publisher-loc>Kuala Lumpur</publisher-loc>, <size units="page">896 pp</size>.</mixed-citation></ref></ref-list></tp:taxon-treatment>
