# Supplementary material for: ﻿A study of the mealybug genus Planococcus Ferris, 1950 from China, with description of a new species (Hemiptera, Coccomorpha, Pseudococcidae)
Source: Zookeys. 2023 Sep 4;1178:77–95. doi: 10.3897/zookeys.1178.107354 (PMC10838182; doi:10.3897/zookeys.1178.107354)
Supplement: XML Treatment for Planococcus camelliae [file zookeys.1178.107354-treatment4.xml]

<!DOCTYPE tp:taxon-treatment
  PUBLIC "-//TaxonX//DTD Taxonomic Treatment Publishing DTD v0 20100105//EN" "tax-treatment-NSO.dtd">
<tp:taxon-treatment xmlns:tp="http://www.plazi.org/taxpub"><tp:treatment-meta><kwd-group><label>Taxon classification</label><kwd>
                <named-content content-type="kingdom">Animalia</named-content>
              </kwd><kwd>
                <named-content content-type="order">Hemiptera</named-content>
              </kwd><kwd>
                <named-content content-type="family">Pseudococcidae</named-content>
              </kwd></kwd-group><mixed-citation publication-type="journal"><person-group><name><surname>Zhang</surname><given-names>Jiangtao</given-names></name><name><surname>Deng</surname><given-names>Jun</given-names></name></person-group><article-title>﻿A study of the mealybug genus <italic><tp:taxon-name><tp:taxon-name-part taxon-name-part-type="genus" reg="Planococcus">Planococcus</tp:taxon-name-part></tp:taxon-name></italic> Ferris, 1950 from China, with description of a new species (<tp:taxon-name><tp:taxon-name-part taxon-name-part-type="order">Hemiptera</tp:taxon-name-part></tp:taxon-name>, <tp:taxon-name><tp:taxon-name-part taxon-name-part-type="above-genus">Coccomorpha</tp:taxon-name-part></tp:taxon-name>, <tp:taxon-name><tp:taxon-name-part taxon-name-part-type="family">Pseudococcidae</tp:taxon-name-part></tp:taxon-name>)</article-title><source>Zookeys</source><day>04</day><month>09</month><year>2023</year><volume>1178</volume><fpage>77</fpage><lpage>95</lpage><pub-id pub-id-type="doi">10.3897/zookeys.1178.107354</pub-id></mixed-citation></tp:treatment-meta><tp:nomenclature><label>﻿</label><tp:taxon-name>
              <object-id xmlns:xlink="http://www.w3.org/1999/xlink" content-type="arpha" xlink:type="simple">1E53595B-24E5-5809-B312-746E382C74F9</object-id>
              <tp:taxon-name-part taxon-name-part-type="genus" reg="Planococcus">Planococcus</tp:taxon-name-part>
              <tp:taxon-name-part taxon-name-part-type="species" reg="camelliae">camelliae</tp:taxon-name-part>
              <object-id xmlns:xlink="http://www.w3.org/1999/xlink" content-type="zoobank" xlink:type="simple">https://zoobank.org/D1CFA1AF-A504-4CF3-ACEF-8D9C41CDCD00</object-id>
            </tp:taxon-name><tp:taxon-authority>Zhang</tp:taxon-authority><tp:taxon-status xmlns:xlink="http://www.w3.org/1999/xlink" xlink:type="simple">sp. nov.</tp:taxon-status><xref ref-type="fig" rid="F1">Figs 1</xref><xref ref-type="fig" rid="F2">, 2</xref><xref ref-type="fig" rid="F3">, 3</xref></tp:nomenclature><tp:treatment-sec sec-type="material" id="SECID0EXJAG"><title>Material examined.</title><p><bold><italic>Holotype</italic></bold>: China: 1 ♀ (mounted singly on a slide), Jiangxi Province, Fuzhou City, Le’an County, Jinzhu she minority Township, Pingxi Village [<named-content xmlns:xlink="http://www.w3.org/1999/xlink" content-type="dwc:verbatimCoordinates" xlink:type="simple"><named-content content-type="geo-json" specific-use="{&#34;type&#34;:&#34;Point&#34;,&#34;coordinates&#34;:[115.933333,27.100000]}" id="NCID0EGKAG" xlink:type="simple">27°06'N, 115°56'E</named-content></named-content>], on <italic><tp:taxon-name><tp:taxon-name-part taxon-name-part-type="genus" reg="Camellia">Camellia</tp:taxon-name-part><tp:taxon-name-part taxon-name-part-type="species" reg="oleifera">oleifera</tp:taxon-name-part></tp:taxon-name></italic> (<tp:taxon-name><tp:taxon-name-part taxon-name-part-type="family">Theaceae</tp:taxon-name-part></tp:taxon-name>), 5.x.2019, coll. Jiang-tao Zhang (<named-content xmlns:xlink="http://www.w3.org/1999/xlink" content-type="dwc:institutional_code" xlink:title="College of Forestry, Jiangxi Agricultural University, Nanchang, China" xlink:href="http://grbio.org/institution/jiangxi-agricultural-university" xlink:type="simple">CFJAU</named-content>). <bold><italic>Paratypes</italic></bold>: 4 ♀♀ (mounted on 4 slides), same data as holotype (2 <named-content xmlns:xlink="http://www.w3.org/1999/xlink" content-type="dwc:institutional_code" xlink:title="College of Forestry, Jiangxi Agricultural University, Nanchang, China" xlink:href="http://grbio.org/institution/jiangxi-agricultural-university" xlink:type="simple">CFJAU</named-content>, 2 <abbrev xmlns:xlink="http://www.w3.org/1999/xlink" xlink:title="College of Forestry, Jiangxi Agricultural University, Nanchang, China" id="ABBRID0EGLAG" xlink:type="simple">SWFU</abbrev>); 6 ♀♀ (mounted on 6 slides), same collection and host plant as holotype, 4.viii.2018, coll. Jiang-tao Zhang (4 <named-content xmlns:xlink="http://www.w3.org/1999/xlink" content-type="dwc:institutional_code" xlink:title="College of Forestry, Jiangxi Agricultural University, Nanchang, China" xlink:href="http://grbio.org/institution/jiangxi-agricultural-university" xlink:type="simple">CFJAU</named-content>, 2 <abbrev xmlns:xlink="http://www.w3.org/1999/xlink" xlink:title="College of Forestry, Jiangxi Agricultural University, Nanchang, China" id="ABBRID0EOLAG" xlink:type="simple">SWFU</abbrev>).</p></tp:treatment-sec><tp:treatment-sec sec-type="material" id="SECID0ESLAG"><title>Other material examined.</title><p>1 ♀ (mounted on 1 slide), same data as holotype (<named-content xmlns:xlink="http://www.w3.org/1999/xlink" content-type="dwc:institutional_code" xlink:title="College of Forestry, Jiangxi Agricultural University, Nanchang, China" xlink:href="http://grbio.org/institution/jiangxi-agricultural-university" xlink:type="simple">CFJAU</named-content>); 8 ♀♀ (mounted on 7 slides), same collection and host plant as holotype, 4.viii.2018, coll. Jiang-tao Zhang (<named-content xmlns:xlink="http://www.w3.org/1999/xlink" content-type="dwc:institutional_code" xlink:title="College of Forestry, Jiangxi Agricultural University, Nanchang, China" xlink:href="http://grbio.org/institution/jiangxi-agricultural-university" xlink:type="simple">CFJAU</named-content>).</p></tp:treatment-sec><tp:treatment-sec sec-type="description" id="SECID0EAMAG"><title>Description.</title><p>In life body oval, covered in white mealy wax, with ~ 18 pairs of short lateral filaments around body margin, found inside ant nests or tents on <italic><tp:taxon-name><tp:taxon-name-part taxon-name-part-type="genus" reg="Camellia">Camellia</tp:taxon-name-part><tp:taxon-name-part taxon-name-part-type="species" reg="oleifera">oleifera</tp:taxon-name-part></tp:taxon-name></italic> branches and fruits (Fig. <xref ref-type="fig" rid="F1">1</xref>).</p><fig id="F1" position="float" orientation="portrait"><object-id xmlns:xlink="http://www.w3.org/1999/xlink" content-type="doi" xlink:type="simple">10.3897/zookeys.1178.107354.figure1</object-id><object-id xmlns:xlink="http://www.w3.org/1999/xlink" content-type="arpha" xlink:type="simple">096FE901-AEF4-59C5-9BE8-0794661DAF2F</object-id><label>Figure 1.</label><caption><p><italic><tp:taxon-name><tp:taxon-name-part taxon-name-part-type="genus" reg="Planococcus">Planococcus</tp:taxon-name-part><tp:taxon-name-part taxon-name-part-type="species" reg="camelliae">camelliae</tp:taxon-name-part></tp:taxon-name></italic> Zhang, sp. nov.: <bold>A</bold> an ant carton that harbours mealybugs inside <bold>B</bold> mealybugs found inside ant carton with tending ants.</p></caption><graphic xmlns:xlink="http://www.w3.org/1999/xlink" xlink:href="zookeys-1178-077_article-107354__-g001.jpg" position="float" orientation="portrait" xlink:type="simple" id="oo_901049.jpg"><uri content-type="original_file" xlink:type="simple">https://binary.pensoft.net/fig/901049</uri></graphic></fig><p>Body of adult female on microscope (Fig. <xref ref-type="fig" rid="F2">2</xref>) oval, 1.40–3.98 mm long and 0.85–2.39 mm wide. Anal lobes developed, each ventral surface with an apical seta 187–275 μm long, and a well-developed anal lobe bar. Antennae 8-segmented, each 336.5–427.5 μm long, lengths of segments: I 40–50, II 40–52.5, III 42.5–60, IV 20–40, V 22.5–44, VI 30–36.5, VII 37.5–42.5, VIII 87.5–107.5 μm. Clypeolabral shield 142.5–167.5 μm long, 112.5–137.5 μm wide. Labium 131.5–157.5 μm long, 60–75 μm wide. Legs well developed, slender; hind coxa 60–84 μm long, hind trochanter + femur 202.5–277.5 μm long, hind tibia + tarsus 241.5–327.5 μm long; claw 20–25 μm long, both tarsal digitules and claw digitules knobbed, longer than claw. Ratio of lengths of hind tibia + tarsus to hind trochanter + femur 1: 1.11–1.19. Ratio of lengths of hind tibia to tarsus 1: 1.64–2.29. Translucent pores present on hind coxa and tibia. Circulus present, nearly square, 55–112.5 μm long and 50–71.5 μm wide, divided by an intersegmental line. Both anterior and posterior ostioles present, each lip with 7–22 trilocular pores and 1–5 setae. Anal ring 60–85 μm wide, bearing six long setae, each 105–150 μm long. Cerarii numbering 18 pairs. Anal lobe cerarii (C<sub>18</sub>) each bearing two conical setae, each seta 20–24 μm long, accompanied by 2–5 auxiliary setae and 15–25 trilocular pores, situated on a small slightly sclerotised area. Other cerarii, sometimes situated on small prominences, each bearing two conical setae, occasionally only with one conical seta, but ocular pairs (C<sub>3</sub>) sometimes with three conical setae, all cerarian setae conical and with flagellate tips, accompanied by 4–10 trilocular pores. Discoidal pores smaller than the trilocular pores, sparsely but evenly distributed.</p><fig id="F2" position="float" orientation="portrait"><object-id xmlns:xlink="http://www.w3.org/1999/xlink" content-type="doi" xlink:type="simple">10.3897/zookeys.1178.107354.figure2</object-id><object-id xmlns:xlink="http://www.w3.org/1999/xlink" content-type="arpha" xlink:type="simple">54B8D444-4BEB-5C49-9B3B-BC0EEAE55245</object-id><label>Figure 2.</label><caption><p>Adult female of <italic><tp:taxon-name><tp:taxon-name-part taxon-name-part-type="genus" reg="Planococcus">Planococcus</tp:taxon-name-part><tp:taxon-name-part taxon-name-part-type="species" reg="camelliae">camelliae</tp:taxon-name-part></tp:taxon-name></italic> Zhang, sp. nov.: <bold>A</bold> Large oral collar tubular duct <bold>B</bold> trilocular pore <bold>C</bold> discoidal pore <bold>D</bold> hind coxa <bold>E</bold> hind tibia <bold>F</bold> claw <bold>G</bold> small oral collar tubular duct <bold>H</bold> multilocular disc pore <bold>I</bold> anal lobe cerarius (C<sub>18</sub>) <bold>J</bold> anal ring <bold>K</bold> large dorsal seta <bold>L</bold> small dorsal seta <bold>M</bold> cerarius on head.</p></caption><graphic xmlns:xlink="http://www.w3.org/1999/xlink" xlink:href="zookeys-1178-077_article-107354__-g002.jpg" position="float" orientation="portrait" xlink:type="simple" id="oo_901050.jpg"><uri content-type="original_file" xlink:type="simple">https://binary.pensoft.net/fig/901050</uri></graphic></fig><p><bold><italic>Dorsum.</italic></bold> Setae stout, moderate length and with flagellate tips (Fig. <xref ref-type="fig" rid="F3">3</xref>), sometimes with one or two trilocular pores next to setal bases, each 20–32.5 μm long. Trilocular pores present, each 3–4 μm in diameter, evenly distributed. Oral collar tubular ducts present and without apparent rims, each 8–10 μm long, 3–4 μm wide, in small marginal groups around posterior abdominal segments, usually 1 duct adjacent to some abdominal cerarii, occasionally also present on median areas of abdominal segments. Multilocular disc pores absent.</p><fig id="F3" position="float" orientation="portrait"><object-id xmlns:xlink="http://www.w3.org/1999/xlink" content-type="doi" xlink:type="simple">10.3897/zookeys.1178.107354.figure3</object-id><object-id xmlns:xlink="http://www.w3.org/1999/xlink" content-type="arpha" xlink:type="simple">D756D5A3-B157-5CBA-8634-BD0A46127BED</object-id><label>Figure 3.</label><caption><p>Dorsal setae on <italic><tp:taxon-name><tp:taxon-name-part taxon-name-part-type="genus" reg="Planococcus">Planococcus</tp:taxon-name-part><tp:taxon-name-part taxon-name-part-type="species" reg="camelliae">camelliae</tp:taxon-name-part></tp:taxon-name></italic> Zhang, sp. nov.: <bold>A</bold> small seta <bold>B</bold> large seta with trilocular pore next to setal base <bold>C</bold> large seta without trilocular pore next to setal base.</p></caption><graphic xmlns:xlink="http://www.w3.org/1999/xlink" xlink:href="zookeys-1178-077_article-107354__-g003.jpg" position="float" orientation="portrait" xlink:type="simple" id="oo_901051.jpg"><uri content-type="original_file" xlink:type="simple">https://binary.pensoft.net/fig/901051</uri></graphic></fig><p><bold><italic>Venter.</italic></bold> Setae flagellate, longer seta each 75–142.5 μm long. Cisanal setae 50–70 μm long, shorter than anal ring seta. Trilocular pores similar to those on dorsum, evenly distributed. Oral collar tubular ducts of two main sizes: the small type, each 6–7 μm long, 2 μm wide, mainly distributed across middle of abdominal segments II–VII, also a few occurring on median areas of thorax and intermixed with marginal ducts; the large type, similar to those on dorsum, present in transverse rows across abdominal segments III–VII, also in marginal groups around head, thorax, and abdomen, but absent from opposite each postocular cerarius (C<sub>4</sub>). Multilocular disc pores each 8–9 μm in diameter, around vulva, in single or double rows across posterior edges of abdominal segments VII, in single rows across posterior edges of abdominal segments IV–VI, scattered or in single rows across anterior edges of abdominal segments IV–VII or V–VII, sometimes 1–4 pores also on abdominal segment III, a few pores sometimes scattered over median areas of the thorax and head, pores entirely absent from margins of abdominal segments.</p></tp:treatment-sec><tp:treatment-sec sec-type="host" id="SECID0EBRAG"><title>Host plant.</title><p><tp:taxon-name><tp:taxon-name-part taxon-name-part-type="family">Theaceae</tp:taxon-name-part></tp:taxon-name>: <italic><tp:taxon-name><tp:taxon-name-part taxon-name-part-type="genus" reg="Camellia">Camellia</tp:taxon-name-part><tp:taxon-name-part taxon-name-part-type="species" reg="oleifera">oleifera</tp:taxon-name-part></tp:taxon-name></italic>.</p></tp:treatment-sec><tp:treatment-sec sec-type="distribution" id="SECID0EXRAG"><title>Distribution.</title><p>China (Jiangxi).</p></tp:treatment-sec><tp:treatment-sec sec-type="remarks" id="SECID0E3RAG"><title>Remarks.</title><p><italic><tp:taxon-name><tp:taxon-name-part taxon-name-part-type="genus" reg="Planococcus">Planococcus</tp:taxon-name-part><tp:taxon-name-part taxon-name-part-type="species" reg="camelliae">camelliae</tp:taxon-name-part></tp:taxon-name></italic> sp. nov. is similar to <italic><tp:taxon-name><tp:taxon-name-part taxon-name-part-type="genus" reg="Planococcus">P.</tp:taxon-name-part><tp:taxon-name-part taxon-name-part-type="species" reg="kraunhiae">kraunhiae</tp:taxon-name-part></tp:taxon-name></italic> by having oral collar tubular ducts present on dorsum, but it differs from the latter by the following features (condition of <italic><tp:taxon-name><tp:taxon-name-part taxon-name-part-type="genus" reg="Planococcus">P.</tp:taxon-name-part><tp:taxon-name-part taxon-name-part-type="species" reg="kraunhiae">kraunhiae</tp:taxon-name-part></tp:taxon-name></italic> given in parenthesis): (i) multilocular disc pores absent from margins of abdominal segments (present on margins); (ii) single dorsal oral collar tubular ducts usually adjacent to some abdominal cerarii (in groups of 2–5 next to some abdominal cerarii); (iii) dorsal oral collar tubular ducts usually similar in size to the large ducts on venter (usually larger than those on venter). The new species also resembles the type of <italic><tp:taxon-name><tp:taxon-name-part taxon-name-part-type="genus" reg="Planococcus">P.</tp:taxon-name-part><tp:taxon-name-part taxon-name-part-type="species" reg="citri">citri</tp:taxon-name-part></tp:taxon-name></italic> with oral collar tubular ducts present on dorsum, but it differs from the latter by the following features (condition of <italic><tp:taxon-name><tp:taxon-name-part taxon-name-part-type="genus" reg="Planococcus">P.</tp:taxon-name-part><tp:taxon-name-part taxon-name-part-type="species" reg="citri">citri</tp:taxon-name-part></tp:taxon-name></italic> given in parenthesis): (i) multilocular disc pores absent from margins of abdominal segments (present on margins); (ii) dorsal setae stout and with flagellate tips (usually flagellate); (iii) dorsal oral collar tubular ducts usually similar in size to the large ducts on venter (if present, usually larger than those on venter).</p><p>The pairwise genetic divergences (by <abbrev xmlns:xlink="http://www.w3.org/1999/xlink" xlink:title="Kimura two-parameter" id="ABBRID0E2TAG" xlink:type="simple">K2P</abbrev> distance) in <abbrev xmlns:xlink="http://www.w3.org/1999/xlink" xlink:title="mitochondrial gene cytochrome c oxidase subunit I" id="ABBRID0E6TAG" xlink:type="simple">COI</abbrev> among these six specimens (of five species) are listed in Table <xref ref-type="table" rid="T1">1</xref>. The <abbrev xmlns:xlink="http://www.w3.org/1999/xlink" xlink:title="Kimura two-parameter" id="ABBRID0EHUAG" xlink:type="simple">K2P</abbrev> distance is 0.00% within <italic><tp:taxon-name><tp:taxon-name-part taxon-name-part-type="genus" reg="Planococcus">P.</tp:taxon-name-part><tp:taxon-name-part taxon-name-part-type="species" reg="camelliae">camelliae</tp:taxon-name-part></tp:taxon-name></italic>, 10.44–12.21% between <italic><tp:taxon-name><tp:taxon-name-part taxon-name-part-type="genus" reg="Planococcus">P.</tp:taxon-name-part><tp:taxon-name-part taxon-name-part-type="species" reg="camelliae">camelliae</tp:taxon-name-part></tp:taxon-name></italic> and other four <italic><tp:taxon-name><tp:taxon-name-part taxon-name-part-type="genus" reg="Planococcus">Planococcus</tp:taxon-name-part></tp:taxon-name></italic> species list. In mealybugs, the interspecific variation in <abbrev xmlns:xlink="http://www.w3.org/1999/xlink" xlink:title="mitochondrial gene cytochrome c oxidase subunit I" id="ABBRID0EIVAG" xlink:type="simple">COI</abbrev> is 11.53% (1.96–19.48%) (<xref ref-type="bibr" rid="B27">Wang et al. 2016</xref>), and therefore, our molecular data confirms <italic><tp:taxon-name><tp:taxon-name-part taxon-name-part-type="genus" reg="Planococcus">P.</tp:taxon-name-part><tp:taxon-name-part taxon-name-part-type="species" reg="camelliae">camelliae</tp:taxon-name-part></tp:taxon-name></italic> as a distinct species.</p><table-wrap id="T1" position="float" orientation="portrait"><label>Table 1.</label><caption><p>Pairwise genetic divergences among <italic><tp:taxon-name><tp:taxon-name-part taxon-name-part-type="genus" reg="Planococcus">Planococcus</tp:taxon-name-part></tp:taxon-name></italic> species.</p></caption><table id="TID0EQ5AI" rules="all"><tbody><tr><th rowspan="1" colspan="1">Species</th><th rowspan="1" colspan="1">GenBank code</th><th rowspan="1" colspan="5"><abbrev xmlns:xlink="http://www.w3.org/1999/xlink" xlink:title="Kimura two-parameter" id="ABBRID0E1WAG" xlink:type="simple">K2P</abbrev> pairwise distances (%) of <abbrev xmlns:xlink="http://www.w3.org/1999/xlink" xlink:title="mitochondrial gene cytochrome c oxidase subunit I" id="ABBRID0E5WAG" xlink:type="simple">COI</abbrev> gene</th></tr><tr><td rowspan="1" colspan="1">
                      <italic>
                        <tp:taxon-name><tp:taxon-name-part taxon-name-part-type="genus" reg="Planococcus">P.</tp:taxon-name-part><tp:taxon-name-part taxon-name-part-type="species" reg="camelliae">camelliae</tp:taxon-name-part></tp:taxon-name>
                      </italic>
                    </td><td rowspan="1" colspan="1" style="color: #396ba6">
                      <ext-link xmlns:xlink="http://www.w3.org/1999/xlink" ext-link-type="gen" xlink:href="OR004347" xlink:type="simple">OR004347</ext-link>
                    </td><td rowspan="1" colspan="1">0</td><td rowspan="1" colspan="1"/><td rowspan="1" colspan="1"/><td rowspan="1" colspan="1"/><td rowspan="1" colspan="1"/></tr><tr><td rowspan="1" colspan="1">
                      <italic>
                        <tp:taxon-name><tp:taxon-name-part taxon-name-part-type="genus" reg="Planococcus">P.</tp:taxon-name-part><tp:taxon-name-part taxon-name-part-type="species" reg="camelliae">camelliae</tp:taxon-name-part></tp:taxon-name>
                      </italic>
                    </td><td rowspan="1" colspan="1" style="color: #396ba6">
                      <ext-link xmlns:xlink="http://www.w3.org/1999/xlink" ext-link-type="gen" xlink:href="OR004348" xlink:type="simple">OR004348</ext-link>
                    </td><td rowspan="1" colspan="1">0</td><td rowspan="1" colspan="1">0</td><td rowspan="1" colspan="1"/><td rowspan="1" colspan="1"/><td rowspan="1" colspan="1"/></tr><tr><td rowspan="1" colspan="1">
                      <italic>
                        <tp:taxon-name><tp:taxon-name-part taxon-name-part-type="genus" reg="Planococcus">P.</tp:taxon-name-part><tp:taxon-name-part taxon-name-part-type="species" reg="citri">citri</tp:taxon-name-part></tp:taxon-name>
                      </italic>
                    </td><td rowspan="1" colspan="1" style="color: #396ba6">
                      <ext-link xmlns:xlink="http://www.w3.org/1999/xlink" ext-link-type="gen" xlink:href="KP692647" xlink:type="simple">KP692647</ext-link>
                    </td><td rowspan="1" colspan="1">10.62</td><td rowspan="1" colspan="1">10.62</td><td rowspan="1" colspan="1"/><td rowspan="1" colspan="1"/><td rowspan="1" colspan="1"/></tr><tr><td rowspan="1" colspan="1">
                      <italic>
                        <tp:taxon-name><tp:taxon-name-part taxon-name-part-type="genus" reg="Planococcus">P.</tp:taxon-name-part><tp:taxon-name-part taxon-name-part-type="species" reg="kraunhiae">kraunhiae</tp:taxon-name-part></tp:taxon-name>
                      </italic>
                    </td><td rowspan="1" colspan="1" style="color: #396ba6">
                      <ext-link xmlns:xlink="http://www.w3.org/1999/xlink" ext-link-type="gen" xlink:href="KP981071" xlink:type="simple">KP981071</ext-link>
                    </td><td rowspan="1" colspan="1">12.21</td><td rowspan="1" colspan="1">12.21</td><td rowspan="1" colspan="1">10.08</td><td rowspan="1" colspan="1"/><td rowspan="1" colspan="1"/></tr><tr><td rowspan="1" colspan="1">
                      <italic>
                        <tp:taxon-name><tp:taxon-name-part taxon-name-part-type="genus" reg="Planococcus">P.</tp:taxon-name-part><tp:taxon-name-part taxon-name-part-type="species" reg="lilacinus">lilacinus</tp:taxon-name-part></tp:taxon-name>
                      </italic>
                    </td><td rowspan="1" colspan="1" style="color: #396ba6">
                      <ext-link xmlns:xlink="http://www.w3.org/1999/xlink" ext-link-type="gen" xlink:href="KP692654" xlink:type="simple">KP692654</ext-link>
                    </td><td rowspan="1" colspan="1">10.44</td><td rowspan="1" colspan="1">10.44</td><td rowspan="1" colspan="1">7.51</td><td rowspan="1" colspan="1">7.90</td><td rowspan="1" colspan="1"/></tr><tr><td rowspan="1" colspan="1">
                      <italic>
                        <tp:taxon-name><tp:taxon-name-part taxon-name-part-type="genus" reg="Planococcus">P.</tp:taxon-name-part><tp:taxon-name-part taxon-name-part-type="species" reg="minor">minor</tp:taxon-name-part></tp:taxon-name>
                      </italic>
                    </td><td rowspan="1" colspan="1" style="color: #396ba6">
                      <ext-link xmlns:xlink="http://www.w3.org/1999/xlink" ext-link-type="gen" xlink:href="KP692660" xlink:type="simple">KP692660</ext-link>
                    </td><td rowspan="1" colspan="1">11.19</td><td rowspan="1" colspan="1">11.19</td><td rowspan="1" colspan="1">1.65</td><td rowspan="1" colspan="1">9.90</td><td rowspan="1" colspan="1">6.97</td></tr></tbody></table></table-wrap></tp:treatment-sec><tp:treatment-sec sec-type="etymology" id="SECID0EY5AG"><title>Etymology.</title><p>The species epithet is derived from the generic name of its host plant, <italic><tp:taxon-name><tp:taxon-name-part taxon-name-part-type="genus" reg="Camellia">Camellia</tp:taxon-name-part></tp:taxon-name></italic>.</p></tp:treatment-sec><ref-list><ref id="B27"><mixed-citation xmlns:xlink="http://www.w3.org/1999/xlink" xlink:type="simple"><person-group><name name-style="western"><surname>Wang</surname><given-names>XB</given-names></name><name name-style="western"><surname>Zhang</surname><given-names>JT</given-names></name><name name-style="western"><surname>Deng</surname><given-names>J</given-names></name><name name-style="western"><surname>Zhou</surname><given-names>QS</given-names></name><name name-style="western"><surname>Zhang</surname><given-names>YZ</given-names></name><name name-style="western"><surname>Wu</surname><given-names>SA</given-names></name></person-group> (<year>2016</year>) <article-title>DNA barcoding of mealybugs (<tp:taxon-name><tp:taxon-name-part taxon-name-part-type="order">Hemiptera</tp:taxon-name-part></tp:taxon-name>: <tp:taxon-name><tp:taxon-name-part taxon-name-part-type="superfamily">Coccoidea</tp:taxon-name-part></tp:taxon-name>: <tp:taxon-name><tp:taxon-name-part taxon-name-part-type="family">Pseudococcidae</tp:taxon-name-part></tp:taxon-name>) from mainland China.</article-title><source>Annals of the Entomological Society of America</source><volume>109</volume>(<issue>3</issue>): <fpage>438</fpage>–<lpage>446</lpage>. <ext-link xlink:href="10.1093/aesa/saw009" ext-link-type="doi" xlink:type="simple">https://doi.org/10.1093/aesa/saw009</ext-link></mixed-citation></ref></ref-list></tp:taxon-treatment>
