# Supplementary material for: ﻿A study of the mealybug genus Planococcus Ferris, 1950 from China, with description of a new species (Hemiptera, Coccomorpha, Pseudococcidae)
Source: Zookeys. 2023 Sep 4;1178:77–95. doi: 10.3897/zookeys.1178.107354 (PMC10838182; doi:10.3897/zookeys.1178.107354)
Supplement: XML Treatment for Planococcus citri [file zookeys.1178.107354-treatment5.xml]

<!DOCTYPE tp:taxon-treatment
  PUBLIC "-//TaxonX//DTD Taxonomic Treatment Publishing DTD v0 20100105//EN" "tax-treatment-NSO.dtd">
<tp:taxon-treatment xmlns:tp="http://www.plazi.org/taxpub"><tp:treatment-meta><kwd-group><label>Taxon classification</label><kwd>
                <named-content content-type="kingdom">Animalia</named-content>
              </kwd><kwd>
                <named-content content-type="order">Hemiptera</named-content>
              </kwd><kwd>
                <named-content content-type="family">Pseudococcidae</named-content>
              </kwd></kwd-group><mixed-citation publication-type="journal"><person-group><name><surname>Zhang</surname><given-names>Jiangtao</given-names></name><name><surname>Deng</surname><given-names>Jun</given-names></name></person-group><article-title>﻿A study of the mealybug genus <italic><tp:taxon-name><tp:taxon-name-part taxon-name-part-type="genus" reg="Planococcus">Planococcus</tp:taxon-name-part></tp:taxon-name></italic> Ferris, 1950 from China, with description of a new species (<tp:taxon-name><tp:taxon-name-part taxon-name-part-type="order">Hemiptera</tp:taxon-name-part></tp:taxon-name>, <tp:taxon-name><tp:taxon-name-part taxon-name-part-type="above-genus">Coccomorpha</tp:taxon-name-part></tp:taxon-name>, <tp:taxon-name><tp:taxon-name-part taxon-name-part-type="family">Pseudococcidae</tp:taxon-name-part></tp:taxon-name>)</article-title><source>Zookeys</source><day>04</day><month>09</month><year>2023</year><volume>1178</volume><fpage>77</fpage><lpage>95</lpage><pub-id pub-id-type="doi">10.3897/zookeys.1178.107354</pub-id></mixed-citation></tp:treatment-meta><tp:nomenclature><label>﻿</label><tp:taxon-name>
              <object-id xmlns:xlink="http://www.w3.org/1999/xlink" content-type="arpha" xlink:type="simple">8A129024-529B-5102-AD50-2650B96AC790</object-id>
              <tp:taxon-name-part taxon-name-part-type="genus" reg="Planococcus">Planococcus</tp:taxon-name-part>
              <tp:taxon-name-part taxon-name-part-type="species" reg="citri">citri</tp:taxon-name-part>
            </tp:taxon-name><tp:taxon-authority>(Risso, 1813)</tp:taxon-authority><tp:nomenclature-citation-list><tp:nomenclature-citation><tp:taxon-name>
                  <tp:taxon-name-part taxon-name-part-type="genus" reg="Dorthesia">Dorthesia</tp:taxon-name-part>
                  <tp:taxon-name-part taxon-name-part-type="species" reg="citri">citri</tp:taxon-name-part>
                </tp:taxon-name><comment>Risso, 1813: 416.</comment></tp:nomenclature-citation><tp:nomenclature-citation><tp:taxon-name>
                  <tp:taxon-name-part taxon-name-part-type="genus" reg="Coccus">Coccus</tp:taxon-name-part>
                  <tp:taxon-name-part taxon-name-part-type="species" reg="tuliparum">tuliparum</tp:taxon-name-part>
                </tp:taxon-name><comment>Bouché, 1844: 301.</comment></tp:nomenclature-citation><tp:nomenclature-citation><tp:taxon-name>
                  <tp:taxon-name-part taxon-name-part-type="genus" reg="Dactylopius">Dactylopius</tp:taxon-name-part>
                  <tp:taxon-name-part taxon-name-part-type="species" reg="alaterni">alaterni</tp:taxon-name-part>
                </tp:taxon-name><comment>Signoret, 1875: 309.</comment></tp:nomenclature-citation><tp:nomenclature-citation><tp:taxon-name>
                  <tp:taxon-name-part taxon-name-part-type="genus" reg="Dactylopius">Dactylopius</tp:taxon-name-part>
                  <tp:taxon-name-part taxon-name-part-type="species" reg="ceratoniae">ceratoniae</tp:taxon-name-part>
                </tp:taxon-name><comment>Signoret, 1875: 311.</comment></tp:nomenclature-citation><tp:nomenclature-citation><tp:taxon-name>
                  <tp:taxon-name-part taxon-name-part-type="genus" reg="Dactylopius">Dactylopius</tp:taxon-name-part>
                  <tp:taxon-name-part taxon-name-part-type="species" reg="cyperi">cyperi</tp:taxon-name-part>
                </tp:taxon-name><comment>Signoret, 1875: 314.</comment></tp:nomenclature-citation><tp:nomenclature-citation><tp:taxon-name>
                  <tp:taxon-name-part taxon-name-part-type="genus" reg="Dactylopius">Dactylopius</tp:taxon-name-part>
                  <tp:taxon-name-part taxon-name-part-type="species" reg="robiniae">robiniae</tp:taxon-name-part>
                </tp:taxon-name><comment>Signoret, 1875: 322.</comment></tp:nomenclature-citation><tp:nomenclature-citation><tp:taxon-name>
                  <tp:taxon-name-part taxon-name-part-type="genus" reg="Lecanium">Lecanium</tp:taxon-name-part>
                  <tp:taxon-name-part taxon-name-part-type="species" reg="phyllococcus">phyllococcus</tp:taxon-name-part>
                </tp:taxon-name><comment>Ashmead, 1879: 160.</comment></tp:nomenclature-citation><tp:nomenclature-citation><tp:taxon-name>
                  <tp:taxon-name-part taxon-name-part-type="genus" reg="Dactylopius">Dactylopius</tp:taxon-name-part>
                  <tp:taxon-name-part taxon-name-part-type="species" reg="brevispinus">brevispinus</tp:taxon-name-part>
                </tp:taxon-name><comment>Targioni Tozzetti, 1881: 137.</comment></tp:nomenclature-citation><tp:nomenclature-citation><tp:taxon-name>
                  <tp:taxon-name-part taxon-name-part-type="genus" reg="Dactylopius">Dactylopius</tp:taxon-name-part>
                  <tp:taxon-name-part taxon-name-part-type="species" reg="destructor">destructor</tp:taxon-name-part>
                </tp:taxon-name><comment>Comstock, 1881: 342.</comment></tp:nomenclature-citation><tp:nomenclature-citation><tp:taxon-name>
                  <tp:taxon-name-part taxon-name-part-type="genus" reg="Dactylopius">Dactylopius</tp:taxon-name-part>
                  <tp:taxon-name-part taxon-name-part-type="species" reg="secretus">secretus</tp:taxon-name-part>
                </tp:taxon-name><comment>Hempel, 1900: 387.</comment></tp:nomenclature-citation><tp:nomenclature-citation><tp:taxon-name>
                  <tp:taxon-name-part taxon-name-part-type="genus" reg="Phenacoccus">Phenacoccus</tp:taxon-name-part>
                  <tp:taxon-name-part taxon-name-part-type="species" reg="spiriferus">spiriferus</tp:taxon-name-part>
                </tp:taxon-name><comment>Hempel, 1900: 389.</comment></tp:nomenclature-citation><tp:nomenclature-citation><tp:taxon-name>
                  <tp:taxon-name-part taxon-name-part-type="genus" reg="Pseudococcus">Pseudococcus</tp:taxon-name-part>
                  <tp:taxon-name-part taxon-name-part-type="species" reg="citri">citri</tp:taxon-name-part>
                  <tp:taxon-name-part taxon-name-part-type="subspecies" reg="coleorum">coleorum</tp:taxon-name-part>
                </tp:taxon-name><comment>Marchal, 1908: 236.</comment></tp:nomenclature-citation><tp:nomenclature-citation><tp:taxon-name>
                  <tp:taxon-name-part taxon-name-part-type="genus" reg="Pseudococcus">Pseudococcus</tp:taxon-name-part>
                  <tp:taxon-name-part taxon-name-part-type="species" reg="citri">citri</tp:taxon-name-part>
                  <tp:taxon-name-part taxon-name-part-type="subspecies" reg="phenacocciformis">phenacocciformis</tp:taxon-name-part>
                </tp:taxon-name><comment>Brain, 1915: 116.</comment></tp:nomenclature-citation><tp:nomenclature-citation><tp:taxon-name>
                  <tp:taxon-name-part taxon-name-part-type="genus" reg="Planococcus">Planococcus</tp:taxon-name-part>
                  <tp:taxon-name-part taxon-name-part-type="species" reg="citri">citri</tp:taxon-name-part>
                </tp:taxon-name><comment>: <xref ref-type="bibr" rid="B10">Ferris 1950</xref>: 165.</comment></tp:nomenclature-citation><tp:nomenclature-citation><tp:taxon-name>
                  <tp:taxon-name-part taxon-name-part-type="genus" reg="Planococcoides">Planococcoides</tp:taxon-name-part>
                  <tp:taxon-name-part taxon-name-part-type="species" reg="cubanensis">cubanensis</tp:taxon-name-part>
                </tp:taxon-name><comment>Ezzat &amp; McConnell, 1956: 53.</comment></tp:nomenclature-citation><tp:nomenclature-citation><tp:taxon-name>
                  <tp:taxon-name-part taxon-name-part-type="genus" reg="Planococcus">Planococcus</tp:taxon-name-part>
                  <tp:taxon-name-part taxon-name-part-type="species" reg="citricus">citricus</tp:taxon-name-part>
                </tp:taxon-name><comment>Ezzat &amp; McConnell, 1956: 69.</comment></tp:nomenclature-citation><tp:nomenclature-citation><tp:taxon-name>
                  <tp:taxon-name-part taxon-name-part-type="genus" reg="Planococcus">Planococcus</tp:taxon-name-part>
                  <tp:taxon-name-part taxon-name-part-type="species" reg="cucurbitae">cucurbitae</tp:taxon-name-part>
                </tp:taxon-name><comment>Ezzat &amp; McConnell, 1956: 71.</comment></tp:nomenclature-citation></tp:nomenclature-citation-list></tp:nomenclature><tp:treatment-sec sec-type="material" id="SECID0EDHBG"><title>Material examined.</title><p>Beijing: 2 ♀♀, Changping District, Beiqijia Town, <italic><tp:taxon-name><tp:taxon-name-part taxon-name-part-type="genus" reg="Aloe">Aloe</tp:taxon-name-part><tp:taxon-name-part taxon-name-part-type="species" reg="vera">vera</tp:taxon-name-part></tp:taxon-name></italic>, 10.xi.2016, coll. Chao-dong Zhu; 5 ♀♀, Beijing world flower Wonderland Park (greenhouse), <italic><tp:taxon-name><tp:taxon-name-part taxon-name-part-type="genus" reg="Dizygotheca">Dizygotheca</tp:taxon-name-part><tp:taxon-name-part taxon-name-part-type="species" reg="elegantissima">elegantissima</tp:taxon-name-part></tp:taxon-name></italic>, 7.v.2009, coll. Shan-shan Wang &amp; Wang-mu Deqing; 1 ♀, Tsinghua University (greenhouse), <italic><tp:taxon-name><tp:taxon-name-part taxon-name-part-type="genus" reg="Codiaeum">Codiaeum</tp:taxon-name-part><tp:taxon-name-part taxon-name-part-type="species" reg="variegatum">variegatum</tp:taxon-name-part></tp:taxon-name></italic>, 13.iii.2009, coll. Shan-shan Wang &amp; Wang-mu Deqing; 3 ♀♀, Tsinghua University (greenhouse), <italic><tp:taxon-name><tp:taxon-name-part taxon-name-part-type="genus" reg="Livistona">Livistona</tp:taxon-name-part><tp:taxon-name-part taxon-name-part-type="species" reg="chinensis">chinensis</tp:taxon-name-part></tp:taxon-name></italic>, 12.iii.2009, coll. Shan-shan Wang &amp; Wang-mu Deqing; 6 ♀♀, Tsinghua University (greenhouse), <italic><tp:taxon-name><tp:taxon-name-part taxon-name-part-type="genus" reg="Ficus">Ficus</tp:taxon-name-part><tp:taxon-name-part taxon-name-part-type="species" reg="elastica">elastica</tp:taxon-name-part></tp:taxon-name></italic>, 12.iii.2009, coll. Shan-shan Wang &amp; Wang-mu Deqing; 3 ♀♀, Tsinghua University (greenhouse), host plant unknown, 12.iii.2009, coll. Shan-shan Wang &amp; Wang-mu Deqing; 3 ♀♀, Beijing Forestry University (greenhouse), <italic><tp:taxon-name><tp:taxon-name-part taxon-name-part-type="genus" reg="Ficus">Ficus</tp:taxon-name-part><tp:taxon-name-part taxon-name-part-type="species" reg="microcarpa">microcarpa</tp:taxon-name-part></tp:taxon-name></italic>, 14.ii.2009, coll. San-an Wu; 4 ♀♀, China Agricultural University (greenhouse), <italic><tp:taxon-name><tp:taxon-name-part taxon-name-part-type="genus" reg="Asparagus">Asparagus</tp:taxon-name-part><tp:taxon-name-part taxon-name-part-type="species" reg="setaceus">setaceus</tp:taxon-name-part></tp:taxon-name></italic>, 22.i.2009, coll. Shan-shan Wang; 3 ♀♀, China Agricultural University (greenhouse), <italic><tp:taxon-name><tp:taxon-name-part taxon-name-part-type="genus" reg="Kalanchoe">Kalanchoe</tp:taxon-name-part><tp:taxon-name-part taxon-name-part-type="species" reg="blossfeldiana">blossfeldiana</tp:taxon-name-part></tp:taxon-name></italic>, 22.i.2009, coll. Shan-shan Wang; 17 ♀♀, Beijing Botanical Garden, <italic><tp:taxon-name><tp:taxon-name-part taxon-name-part-type="genus" reg="Pelargonium">Pelargonium</tp:taxon-name-part><tp:taxon-name-part taxon-name-part-type="species" reg="hortorum">hortorum</tp:taxon-name-part></tp:taxon-name></italic>, 8.vii.2006, coll. San-an Wu; 3 ♀♀, Beijing Botanical Garden (greenhouse), <italic><tp:taxon-name><tp:taxon-name-part taxon-name-part-type="genus" reg="Codiaeum">Codiaeum</tp:taxon-name-part><tp:taxon-name-part taxon-name-part-type="species" reg="variegatum">variegatum</tp:taxon-name-part></tp:taxon-name></italic>, 21.iv.2000, coll. San-an Wu; 2 ♀♀, Beijing Botanical Garden (greenhouse), <italic><tp:taxon-name><tp:taxon-name-part taxon-name-part-type="genus" reg="Mussaenda">Mussaenda</tp:taxon-name-part><tp:taxon-name-part taxon-name-part-type="species" reg="esquiroill">esquiroill</tp:taxon-name-part></tp:taxon-name></italic>, 21.iv.2000, coll. San-an Wu; 5 ♀♀, Beijing Botanical Garden (greenhouse), <italic><tp:taxon-name><tp:taxon-name-part taxon-name-part-type="genus" reg="Neolamarckia">Neolamarckia</tp:taxon-name-part><tp:taxon-name-part taxon-name-part-type="species" reg="cadamba">cadamba</tp:taxon-name-part></tp:taxon-name></italic>, 17.iv.2000, coll. San-an Wu; 4 ♀♀, Beijing Botanical Garden (greenhouse), <italic><tp:taxon-name><tp:taxon-name-part taxon-name-part-type="genus" reg="Combretum">Combretum</tp:taxon-name-part><tp:taxon-name-part taxon-name-part-type="species" reg="latifolium">latifolium</tp:taxon-name-part></tp:taxon-name></italic>, 25.iii.2000, coll. San-an Wu; 7 ♀♀, Beijing Botanical Garden (greenhouse), <italic><tp:taxon-name><tp:taxon-name-part taxon-name-part-type="genus" reg="Sedum">Sedum</tp:taxon-name-part></tp:taxon-name></italic> sp., 2.xi.1999, coll. San-an Wu. Fujian: 2 ♀♀, Xiamen City, near Yanwu Bridge, <italic><tp:taxon-name><tp:taxon-name-part taxon-name-part-type="genus" reg="Nerium">Nerium</tp:taxon-name-part><tp:taxon-name-part taxon-name-part-type="species" reg="indicum">indicum</tp:taxon-name-part></tp:taxon-name></italic>, 18.v.2015, coll. Qing-song Zhou &amp; Xu-bo Wang; 8 ♀♀, Zhangzhou City, Pinghe County, <italic><tp:taxon-name><tp:taxon-name-part taxon-name-part-type="genus" reg="Psidium">Psidium</tp:taxon-name-part><tp:taxon-name-part taxon-name-part-type="species" reg="guajava">guajava</tp:taxon-name-part></tp:taxon-name></italic>, 22.viii.2011, coll. Ying Guo. Guangdong: 6 ♀♀, Zhanjiang City, <italic><tp:taxon-name><tp:taxon-name-part taxon-name-part-type="genus" reg="Annona">Annona</tp:taxon-name-part><tp:taxon-name-part taxon-name-part-type="species" reg="squamosa">squamosa</tp:taxon-name-part></tp:taxon-name></italic>, 26.vii.2010, coll. Yan-biao He. Guangxi: 2 ♀♀, Baise City, Multinational Autonomous County of Longlin, Loushan Road, <italic><tp:taxon-name><tp:taxon-name-part taxon-name-part-type="genus" reg="Pterocarya">Pterocarya</tp:taxon-name-part><tp:taxon-name-part taxon-name-part-type="species" reg="stenoptera">stenoptera</tp:taxon-name-part></tp:taxon-name></italic>, 4.v.2017, coll. Jiang-tao Zhang &amp; Ming Zhao; 2 ♀♀, Baise City, Multinational Autonomous County of Longlin, Yingbin 2 Road, <italic><tp:taxon-name><tp:taxon-name-part taxon-name-part-type="genus" reg="Artocarpus">Artocarpus</tp:taxon-name-part><tp:taxon-name-part taxon-name-part-type="species" reg="heterophyllus">heterophyllus</tp:taxon-name-part></tp:taxon-name></italic>, 4.v.2017, coll. Jiang-tao Zhang &amp; Ming Zhao; 2 ♀♀, Baise City, Jingxi City, Chengzhong Road, host plant unknow, 28.iv.2017, coll. Jiang-tao Zhang &amp; Ming Zhao; 2 ♀♀, Wuzhou City, Cangwu County, <italic><tp:taxon-name><tp:taxon-name-part taxon-name-part-type="genus" reg="Bischofia">Bischofia</tp:taxon-name-part><tp:taxon-name-part taxon-name-part-type="species" reg="javanica">javanica</tp:taxon-name-part></tp:taxon-name></italic>, 5.v.2015, coll. Qing-song Zhou &amp; Xu-bo Wang; 2 ♀♀, Baise City, host plant unknown, coll. Jun Deng, Xu-bo Wang &amp; Xu Zhang. Hainan: 2 ♀♀, Sanya City, <italic><tp:taxon-name><tp:taxon-name-part taxon-name-part-type="genus" reg="Psidium">Psidium</tp:taxon-name-part><tp:taxon-name-part taxon-name-part-type="species" reg="guajava">guajava</tp:taxon-name-part></tp:taxon-name></italic>, 10.xii.2011, coll. Hong-wei Luo. Hebei: 14 ♀♀, Cangzhou City, Renqiu City, <italic><tp:taxon-name><tp:taxon-name-part taxon-name-part-type="genus" reg="Coleus">Coleus</tp:taxon-name-part><tp:taxon-name-part taxon-name-part-type="species" reg="blumei">blumei</tp:taxon-name-part></tp:taxon-name></italic>, 29.ix.2016, coll. Ming-guo Dai. Shanghai: 4 ♀♀, Shanghai Chen Shan Botanical Garden, <italic><tp:taxon-name><tp:taxon-name-part taxon-name-part-type="genus" reg="Jatropha">Jatropha</tp:taxon-name-part><tp:taxon-name-part taxon-name-part-type="species" reg="curcas">curcas</tp:taxon-name-part></tp:taxon-name></italic>, 9.xii.2010, coll. Ying Xu. Sichuan: 4 ♀♀, Neijiang City, Haozikou Road, <italic><tp:taxon-name><tp:taxon-name-part taxon-name-part-type="genus" reg="Bischofia">Bischofia</tp:taxon-name-part><tp:taxon-name-part taxon-name-part-type="species" reg="javanica">javanica</tp:taxon-name-part></tp:taxon-name></italic>, 19.vii.2014, coll. Jiang-tao Zhang &amp; Xu-bo Wang; 8 ♀♀, Neijiang City, Haozikou Road, <italic><tp:taxon-name><tp:taxon-name-part taxon-name-part-type="genus" reg="Erythrina">Erythrina</tp:taxon-name-part><tp:taxon-name-part taxon-name-part-type="species" reg="variegata">variegata</tp:taxon-name-part></tp:taxon-name></italic>, 19.vii.2014, coll. Jiang-tao Zhang &amp; Xu-bo Wang. Xinjiang: 14 ♀♀, Hotan Prefecture (greenhouse), Yutian County, <italic><tp:taxon-name><tp:taxon-name-part taxon-name-part-type="genus" reg="Nerium">Nerium</tp:taxon-name-part><tp:taxon-name-part taxon-name-part-type="species" reg="oleander">oleander</tp:taxon-name-part></tp:taxon-name></italic>, 12.iii.2010, coll. Ze-zi Ai. Yunnan: 2 ♀♀, Ruili City, Nanmao Lake Park, <italic><tp:taxon-name><tp:taxon-name-part taxon-name-part-type="genus" reg="Calliandra">Calliandra</tp:taxon-name-part><tp:taxon-name-part taxon-name-part-type="species" reg="haematocephala">haematocephala</tp:taxon-name-part></tp:taxon-name></italic>, 22.x.2016, coll. Xu-bo Wang &amp; Yao-guang Qin; 1 ♀, Puer City, Lancang Lahu Autonomous County, Menglang Street, <italic><tp:taxon-name><tp:taxon-name-part taxon-name-part-type="genus" reg="Bischofia">Bischofia</tp:taxon-name-part><tp:taxon-name-part taxon-name-part-type="species" reg="javanica">javanica</tp:taxon-name-part></tp:taxon-name></italic>, 17.x.2016, coll. Xu-bo Wang &amp; Yao-guang Qin; 2 ♀♀, Dai Autonomous Prefecture of Xishuangbanna, Xishuangbanna Tropical Botanical Garden, <italic><tp:taxon-name><tp:taxon-name-part taxon-name-part-type="genus" reg="Opuntia">Opuntia</tp:taxon-name-part><tp:taxon-name-part taxon-name-part-type="species" reg="dillenii">dillenii</tp:taxon-name-part></tp:taxon-name></italic>, 23.x.2013, coll. Fang Yu, Jun Deng, Qing-song Zhou &amp; Xu-bo Wang; 3 ♀♀, Dai Autonomous Prefecture of Xishuangbanna, Mengla County, Menglun Town, <italic><tp:taxon-name><tp:taxon-name-part taxon-name-part-type="genus" reg="Lablab">Lablab</tp:taxon-name-part><tp:taxon-name-part taxon-name-part-type="species" reg="purpureus">purpureus</tp:taxon-name-part></tp:taxon-name></italic>, 23.x.2013, coll. Fang Yu, Jun Deng, Qing-song Zhou &amp; Xu-bo Wang; 2 ♀♀, Dai Autonomous Prefecture of Xishuangbanna, Mengla County, Menglun Town, <tp:taxon-name><tp:taxon-name-part taxon-name-part-type="genus" reg="Canna">Canna</tp:taxon-name-part><tp:taxon-name-part taxon-name-part-type="species" reg="indica">indica</tp:taxon-name-part><tp:taxon-name-part taxon-name-part-type="infraspecific-rank">var.</tp:taxon-name-part><tp:taxon-name-part taxon-name-part-type="variety" reg="flava">flava</tp:taxon-name-part></tp:taxon-name>, 23.x.2013, coll. Fang Yu, Jun Deng, Qing-song Zhou &amp; Xu-bo Wang; 2 ♀♀, Dai Autonomous Prefecture of Xishuangbanna, Xishuangbanna Tropical Botanical Garden, <italic><tp:taxon-name><tp:taxon-name-part taxon-name-part-type="genus" reg="Lucuma">Lucuma</tp:taxon-name-part><tp:taxon-name-part taxon-name-part-type="species" reg="nervosa">nervosa</tp:taxon-name-part></tp:taxon-name></italic>, 22.x.2013, coll. Fang Yu, Jun Deng, Qing-song Zhou &amp; Xu-bo Wang.</p></tp:treatment-sec><tp:treatment-sec sec-type="host" id="SECID0ELSBG"><title>Host plants.</title><p><tp:taxon-name><tp:taxon-name-part taxon-name-part-type="family">Acanthaceae</tp:taxon-name-part></tp:taxon-name>: <italic><tp:taxon-name><tp:taxon-name-part taxon-name-part-type="genus" reg="Pachystachys">Pachystachys</tp:taxon-name-part><tp:taxon-name-part taxon-name-part-type="species" reg="lutea">lutea</tp:taxon-name-part></tp:taxon-name></italic>; <tp:taxon-name><tp:taxon-name-part taxon-name-part-type="family">Amaryllidaceae</tp:taxon-name-part></tp:taxon-name>: <italic><tp:taxon-name><tp:taxon-name-part taxon-name-part-type="genus" reg="Hippeastrum">Hippeastrum</tp:taxon-name-part><tp:taxon-name-part taxon-name-part-type="species" reg="equestre">equestre</tp:taxon-name-part></tp:taxon-name></italic>; <tp:taxon-name><tp:taxon-name-part taxon-name-part-type="family">Anacardiaceae</tp:taxon-name-part></tp:taxon-name>: <italic><tp:taxon-name><tp:taxon-name-part taxon-name-part-type="genus" reg="Mangifera">Mangifera</tp:taxon-name-part><tp:taxon-name-part taxon-name-part-type="species" reg="indica">indica</tp:taxon-name-part></tp:taxon-name></italic>; <tp:taxon-name><tp:taxon-name-part taxon-name-part-type="family">Annonaceae</tp:taxon-name-part></tp:taxon-name>: <italic><tp:taxon-name><tp:taxon-name-part taxon-name-part-type="genus" reg="Annona">Annona</tp:taxon-name-part><tp:taxon-name-part taxon-name-part-type="species" reg="squamosa">squamosa</tp:taxon-name-part></tp:taxon-name></italic>; <tp:taxon-name><tp:taxon-name-part taxon-name-part-type="family">Apocynaceae</tp:taxon-name-part></tp:taxon-name>: <italic><tp:taxon-name><tp:taxon-name-part taxon-name-part-type="genus" reg="Adenium">Adenium</tp:taxon-name-part><tp:taxon-name-part taxon-name-part-type="species" reg="obesum">obesum</tp:taxon-name-part></tp:taxon-name></italic>, <italic><tp:taxon-name><tp:taxon-name-part taxon-name-part-type="genus" reg="Nerium">Nerium</tp:taxon-name-part><tp:taxon-name-part taxon-name-part-type="species" reg="oleander">oleander</tp:taxon-name-part></tp:taxon-name></italic> (= <italic><tp:taxon-name><tp:taxon-name-part taxon-name-part-type="genus" reg="Nerium">N.</tp:taxon-name-part><tp:taxon-name-part taxon-name-part-type="species" reg="indicum">indicum</tp:taxon-name-part></tp:taxon-name></italic>); <tp:taxon-name><tp:taxon-name-part taxon-name-part-type="family">Araliaceae</tp:taxon-name-part></tp:taxon-name>: <italic><tp:taxon-name><tp:taxon-name-part taxon-name-part-type="genus" reg="Dizygotheca">Dizygotheca</tp:taxon-name-part><tp:taxon-name-part taxon-name-part-type="species" reg="elegantissima">elegantissima</tp:taxon-name-part></tp:taxon-name></italic>, <italic><tp:taxon-name><tp:taxon-name-part taxon-name-part-type="genus" reg="Tetrapanax">Tetrapanax</tp:taxon-name-part><tp:taxon-name-part taxon-name-part-type="species" reg="papyriferus">papyriferus</tp:taxon-name-part></tp:taxon-name></italic>; <tp:taxon-name><tp:taxon-name-part taxon-name-part-type="family">Arecaceae</tp:taxon-name-part></tp:taxon-name>: <italic><tp:taxon-name><tp:taxon-name-part taxon-name-part-type="genus" reg="Areca">Areca</tp:taxon-name-part><tp:taxon-name-part taxon-name-part-type="species" reg="catechu">catechu</tp:taxon-name-part></tp:taxon-name></italic>, <italic><tp:taxon-name><tp:taxon-name-part taxon-name-part-type="genus" reg="Livistona">Livistona</tp:taxon-name-part><tp:taxon-name-part taxon-name-part-type="species" reg="chinensis">chinensis</tp:taxon-name-part></tp:taxon-name></italic>; <tp:taxon-name><tp:taxon-name-part taxon-name-part-type="family">Asparagaceae</tp:taxon-name-part></tp:taxon-name>: <italic><tp:taxon-name><tp:taxon-name-part taxon-name-part-type="genus" reg="Asparagus">Asparagus</tp:taxon-name-part><tp:taxon-name-part taxon-name-part-type="species" reg="setaceus">setaceus</tp:taxon-name-part></tp:taxon-name></italic>; <tp:taxon-name><tp:taxon-name-part taxon-name-part-type="family">Asphodelaceae</tp:taxon-name-part></tp:taxon-name>: <italic><tp:taxon-name><tp:taxon-name-part taxon-name-part-type="genus" reg="Aloe">Aloe</tp:taxon-name-part><tp:taxon-name-part taxon-name-part-type="species" reg="vera">vera</tp:taxon-name-part></tp:taxon-name></italic>; <tp:taxon-name><tp:taxon-name-part taxon-name-part-type="family">Asteraceae</tp:taxon-name-part></tp:taxon-name>: <italic><tp:taxon-name><tp:taxon-name-part taxon-name-part-type="genus" reg="Bidens">Bidens</tp:taxon-name-part><tp:taxon-name-part taxon-name-part-type="species" reg="chilensis">chilensis</tp:taxon-name-part></tp:taxon-name></italic>, <italic><tp:taxon-name><tp:taxon-name-part taxon-name-part-type="genus" reg="Blumea">Blumea</tp:taxon-name-part><tp:taxon-name-part taxon-name-part-type="species" reg="balsamifera">balsamifera</tp:taxon-name-part></tp:taxon-name></italic>, <italic><tp:taxon-name><tp:taxon-name-part taxon-name-part-type="genus" reg="Erigeron">Erigeron</tp:taxon-name-part><tp:taxon-name-part taxon-name-part-type="species" reg="canadensis">canadensis</tp:taxon-name-part></tp:taxon-name></italic>; <tp:taxon-name><tp:taxon-name-part taxon-name-part-type="family">Cactaceae</tp:taxon-name-part></tp:taxon-name>: <italic><tp:taxon-name><tp:taxon-name-part taxon-name-part-type="genus" reg="Opuntia">Opuntia</tp:taxon-name-part><tp:taxon-name-part taxon-name-part-type="species" reg="dillenii">dillenii</tp:taxon-name-part></tp:taxon-name></italic>; <tp:taxon-name><tp:taxon-name-part taxon-name-part-type="family">Cannaceae</tp:taxon-name-part></tp:taxon-name>: <italic><tp:taxon-name><tp:taxon-name-part taxon-name-part-type="genus" reg="Canna">Canna</tp:taxon-name-part><tp:taxon-name-part taxon-name-part-type="species" reg="coccinea">coccinea</tp:taxon-name-part></tp:taxon-name></italic>, <italic><tp:taxon-name><tp:taxon-name-part taxon-name-part-type="genus" reg="Canna">C.</tp:taxon-name-part><tp:taxon-name-part taxon-name-part-type="species" reg="flaccida">flaccida</tp:taxon-name-part></tp:taxon-name></italic>, <italic><tp:taxon-name><tp:taxon-name-part taxon-name-part-type="genus" reg="Canna">C.</tp:taxon-name-part><tp:taxon-name-part taxon-name-part-type="species" reg="indica">indica</tp:taxon-name-part></tp:taxon-name></italic>, <tp:taxon-name><tp:taxon-name-part taxon-name-part-type="genus" reg="Canna">C.</tp:taxon-name-part><tp:taxon-name-part taxon-name-part-type="species" reg="indica">indica</tp:taxon-name-part><tp:taxon-name-part taxon-name-part-type="infraspecific-rank">var.</tp:taxon-name-part><tp:taxon-name-part taxon-name-part-type="variety" reg="flava">flava</tp:taxon-name-part></tp:taxon-name>; <tp:taxon-name><tp:taxon-name-part taxon-name-part-type="family">Combretaceae</tp:taxon-name-part></tp:taxon-name>: <italic><tp:taxon-name><tp:taxon-name-part taxon-name-part-type="genus" reg="Combretum">Combretum</tp:taxon-name-part><tp:taxon-name-part taxon-name-part-type="species" reg="latifolium">latifolium</tp:taxon-name-part></tp:taxon-name></italic>; <tp:taxon-name><tp:taxon-name-part taxon-name-part-type="family">Convolvulaceae</tp:taxon-name-part></tp:taxon-name>: <italic><tp:taxon-name><tp:taxon-name-part taxon-name-part-type="genus" reg="Ipomoea">Ipomoea</tp:taxon-name-part><tp:taxon-name-part taxon-name-part-type="species" reg="batatas">batatas</tp:taxon-name-part></tp:taxon-name></italic>; <tp:taxon-name><tp:taxon-name-part taxon-name-part-type="family">Crassulaceae</tp:taxon-name-part></tp:taxon-name>: <italic><tp:taxon-name><tp:taxon-name-part taxon-name-part-type="genus" reg="Bryophyllum">Bryophyllum</tp:taxon-name-part><tp:taxon-name-part taxon-name-part-type="species" reg="pinnatum">pinnatum</tp:taxon-name-part></tp:taxon-name></italic>, <italic><tp:taxon-name><tp:taxon-name-part taxon-name-part-type="genus" reg="Kalanchoe">Kalanchoe</tp:taxon-name-part><tp:taxon-name-part taxon-name-part-type="species" reg="blossfeldiana">blossfeldiana</tp:taxon-name-part></tp:taxon-name></italic>, <italic><tp:taxon-name><tp:taxon-name-part taxon-name-part-type="genus" reg="Sedum">Sedum</tp:taxon-name-part></tp:taxon-name></italic> sp.; <tp:taxon-name><tp:taxon-name-part taxon-name-part-type="family">Cucurbitaceae</tp:taxon-name-part></tp:taxon-name>: <italic><tp:taxon-name><tp:taxon-name-part taxon-name-part-type="genus" reg="Cucurbita">Cucurbita</tp:taxon-name-part><tp:taxon-name-part taxon-name-part-type="species" reg="moschata">moschata</tp:taxon-name-part></tp:taxon-name></italic>, <italic><tp:taxon-name><tp:taxon-name-part taxon-name-part-type="genus" reg="Luffa">Luffa</tp:taxon-name-part><tp:taxon-name-part taxon-name-part-type="species" reg="cylindrica">cylindrica</tp:taxon-name-part></tp:taxon-name></italic>; <tp:taxon-name><tp:taxon-name-part taxon-name-part-type="family">Cyclanthaceae</tp:taxon-name-part></tp:taxon-name>: <italic><tp:taxon-name><tp:taxon-name-part taxon-name-part-type="genus" reg="Carludovica">Carludovica</tp:taxon-name-part><tp:taxon-name-part taxon-name-part-type="species" reg="palmata">palmata</tp:taxon-name-part></tp:taxon-name></italic>; <tp:taxon-name><tp:taxon-name-part taxon-name-part-type="family">Dioscoreaceae</tp:taxon-name-part></tp:taxon-name>: <italic><tp:taxon-name><tp:taxon-name-part taxon-name-part-type="genus" reg="Dioscorea">Dioscorea</tp:taxon-name-part></tp:taxon-name></italic> sp.; <tp:taxon-name><tp:taxon-name-part taxon-name-part-type="family">Ebenaceae</tp:taxon-name-part></tp:taxon-name>: <italic><tp:taxon-name><tp:taxon-name-part taxon-name-part-type="genus" reg="Diospyros">Diospyros</tp:taxon-name-part><tp:taxon-name-part taxon-name-part-type="species" reg="kaki">kaki</tp:taxon-name-part></tp:taxon-name></italic>, <italic><tp:taxon-name><tp:taxon-name-part taxon-name-part-type="genus" reg="Dioscorea">D.</tp:taxon-name-part><tp:taxon-name-part taxon-name-part-type="species" reg="philippensis">philippensis</tp:taxon-name-part></tp:taxon-name></italic>; <tp:taxon-name><tp:taxon-name-part taxon-name-part-type="family">Euphorbiaceae</tp:taxon-name-part></tp:taxon-name>: <italic><tp:taxon-name><tp:taxon-name-part taxon-name-part-type="genus" reg="Codiaeum">Codiaeum</tp:taxon-name-part><tp:taxon-name-part taxon-name-part-type="species" reg="variegatum">variegatum</tp:taxon-name-part></tp:taxon-name></italic>, <italic><tp:taxon-name><tp:taxon-name-part taxon-name-part-type="genus" reg="Euphorbia">Euphorbia</tp:taxon-name-part><tp:taxon-name-part taxon-name-part-type="species" reg="pulcherrima">pulcherrima</tp:taxon-name-part></tp:taxon-name></italic>, <italic><tp:taxon-name><tp:taxon-name-part taxon-name-part-type="genus" reg="Jatropha">Jatropha</tp:taxon-name-part><tp:taxon-name-part taxon-name-part-type="species" reg="curcas">curcas</tp:taxon-name-part></tp:taxon-name></italic>, <italic><tp:taxon-name><tp:taxon-name-part taxon-name-part-type="genus" reg="Macaranga">Macaranga</tp:taxon-name-part><tp:taxon-name-part taxon-name-part-type="species" reg="tanarius">tanarius</tp:taxon-name-part></tp:taxon-name></italic>, <italic><tp:taxon-name><tp:taxon-name-part taxon-name-part-type="genus" reg="Mallotus">Mallotus</tp:taxon-name-part><tp:taxon-name-part taxon-name-part-type="species" reg="japonicus">japonicus</tp:taxon-name-part></tp:taxon-name></italic>; <tp:taxon-name><tp:taxon-name-part taxon-name-part-type="family">Fabaceae</tp:taxon-name-part></tp:taxon-name>: <italic><tp:taxon-name><tp:taxon-name-part taxon-name-part-type="genus" reg="Acacia">Acacia</tp:taxon-name-part><tp:taxon-name-part taxon-name-part-type="species" reg="confusa">confusa</tp:taxon-name-part></tp:taxon-name></italic>, <italic><tp:taxon-name><tp:taxon-name-part taxon-name-part-type="genus" reg="Bauhinia">Bauhinia</tp:taxon-name-part><tp:taxon-name-part taxon-name-part-type="species" reg="purpurea">purpurea</tp:taxon-name-part></tp:taxon-name></italic>, <italic><tp:taxon-name><tp:taxon-name-part taxon-name-part-type="genus" reg="Calliandra">Calliandra</tp:taxon-name-part><tp:taxon-name-part taxon-name-part-type="species" reg="haematocephala">haematocephala</tp:taxon-name-part></tp:taxon-name></italic>, <italic><tp:taxon-name><tp:taxon-name-part taxon-name-part-type="genus" reg="Desmodium">Desmodium</tp:taxon-name-part><tp:taxon-name-part taxon-name-part-type="species" reg="intortum">intortum</tp:taxon-name-part></tp:taxon-name></italic>, <italic><tp:taxon-name><tp:taxon-name-part taxon-name-part-type="genus" reg="Erythrina">Erythrina</tp:taxon-name-part><tp:taxon-name-part taxon-name-part-type="species" reg="variegata">variegata</tp:taxon-name-part></tp:taxon-name></italic>, <italic><tp:taxon-name><tp:taxon-name-part taxon-name-part-type="genus" reg="Lablab">Lablab</tp:taxon-name-part><tp:taxon-name-part taxon-name-part-type="species" reg="purpureus">purpureus</tp:taxon-name-part></tp:taxon-name></italic>, <italic><tp:taxon-name><tp:taxon-name-part taxon-name-part-type="genus" reg="Lespedeza">Lespedeza</tp:taxon-name-part></tp:taxon-name></italic> sp., <italic><tp:taxon-name><tp:taxon-name-part taxon-name-part-type="genus" reg="Sophora">Sophora</tp:taxon-name-part><tp:taxon-name-part taxon-name-part-type="species" reg="tomentosa">tomentosa</tp:taxon-name-part></tp:taxon-name></italic>; <tp:taxon-name><tp:taxon-name-part taxon-name-part-type="family">Geraniaceae</tp:taxon-name-part></tp:taxon-name>: <italic><tp:taxon-name><tp:taxon-name-part taxon-name-part-type="genus" reg="Pelargonium">Pelargonium</tp:taxon-name-part><tp:taxon-name-part taxon-name-part-type="species" reg="hortorum">hortorum</tp:taxon-name-part></tp:taxon-name></italic>; <tp:taxon-name><tp:taxon-name-part taxon-name-part-type="family">Juglandaceae</tp:taxon-name-part></tp:taxon-name>: <italic><tp:taxon-name><tp:taxon-name-part taxon-name-part-type="genus" reg="Pterocarya">Pterocarya</tp:taxon-name-part><tp:taxon-name-part taxon-name-part-type="species" reg="stenoptera">stenoptera</tp:taxon-name-part></tp:taxon-name></italic>; <tp:taxon-name><tp:taxon-name-part taxon-name-part-type="family">Lamiaceae</tp:taxon-name-part></tp:taxon-name>: <italic><tp:taxon-name><tp:taxon-name-part taxon-name-part-type="genus" reg="Ajuga">Ajuga</tp:taxon-name-part><tp:taxon-name-part taxon-name-part-type="species" reg="bracteosa">bracteosa</tp:taxon-name-part></tp:taxon-name></italic>, <italic><tp:taxon-name><tp:taxon-name-part taxon-name-part-type="genus" reg="Clerodendrum">Clerodendrum</tp:taxon-name-part><tp:taxon-name-part taxon-name-part-type="species" reg="trichotomum">trichotomum</tp:taxon-name-part></tp:taxon-name></italic>, <italic><tp:taxon-name><tp:taxon-name-part taxon-name-part-type="genus" reg="Coleus">Coleus</tp:taxon-name-part><tp:taxon-name-part taxon-name-part-type="species" reg="blumei">blumei</tp:taxon-name-part></tp:taxon-name></italic>, <italic><tp:taxon-name><tp:taxon-name-part taxon-name-part-type="genus" reg="Tectona">Tectona</tp:taxon-name-part><tp:taxon-name-part taxon-name-part-type="species" reg="grandis">grandis</tp:taxon-name-part></tp:taxon-name></italic>; <tp:taxon-name><tp:taxon-name-part taxon-name-part-type="family">Lauraceae</tp:taxon-name-part></tp:taxon-name>: <italic><tp:taxon-name><tp:taxon-name-part taxon-name-part-type="genus" reg="Persea">Persea</tp:taxon-name-part><tp:taxon-name-part taxon-name-part-type="species" reg="gratissima">gratissima</tp:taxon-name-part></tp:taxon-name></italic>; <tp:taxon-name><tp:taxon-name-part taxon-name-part-type="family">Malpighiaceae</tp:taxon-name-part></tp:taxon-name>: <italic><tp:taxon-name><tp:taxon-name-part taxon-name-part-type="genus" reg="Malpighia">Malpighia</tp:taxon-name-part><tp:taxon-name-part taxon-name-part-type="species" reg="glabra">glabra</tp:taxon-name-part></tp:taxon-name></italic>; <tp:taxon-name><tp:taxon-name-part taxon-name-part-type="family">Malvaceae</tp:taxon-name-part></tp:taxon-name>: <italic><tp:taxon-name><tp:taxon-name-part taxon-name-part-type="genus" reg="Theobroma">Theobroma</tp:taxon-name-part><tp:taxon-name-part taxon-name-part-type="species" reg="cacao">cacao</tp:taxon-name-part></tp:taxon-name></italic>; <tp:taxon-name><tp:taxon-name-part taxon-name-part-type="family">Marantaceae</tp:taxon-name-part></tp:taxon-name>: <italic><tp:taxon-name><tp:taxon-name-part taxon-name-part-type="genus" reg="Calathea">Calathea</tp:taxon-name-part><tp:taxon-name-part taxon-name-part-type="species" reg="tubispatha">tubispatha</tp:taxon-name-part></tp:taxon-name></italic>; <tp:taxon-name><tp:taxon-name-part taxon-name-part-type="family">Moraceae</tp:taxon-name-part></tp:taxon-name>: <italic><tp:taxon-name><tp:taxon-name-part taxon-name-part-type="genus" reg="Artocarpus">Artocarpus</tp:taxon-name-part><tp:taxon-name-part taxon-name-part-type="species" reg="altilis">altilis</tp:taxon-name-part></tp:taxon-name></italic> (= <italic><tp:taxon-name><tp:taxon-name-part taxon-name-part-type="genus" reg="Artocarpus">A.</tp:taxon-name-part><tp:taxon-name-part taxon-name-part-type="species" reg="incisus">incisus</tp:taxon-name-part></tp:taxon-name></italic>), <italic><tp:taxon-name><tp:taxon-name-part taxon-name-part-type="genus" reg="Artocarpus">A.</tp:taxon-name-part><tp:taxon-name-part taxon-name-part-type="species" reg="heterophyllus">heterophyllus</tp:taxon-name-part></tp:taxon-name></italic>, <italic><tp:taxon-name><tp:taxon-name-part taxon-name-part-type="genus" reg="Ficus">Ficus</tp:taxon-name-part><tp:taxon-name-part taxon-name-part-type="species" reg="elastica">elastica</tp:taxon-name-part></tp:taxon-name></italic>, <italic><tp:taxon-name><tp:taxon-name-part taxon-name-part-type="genus" reg="Ficus">F.</tp:taxon-name-part><tp:taxon-name-part taxon-name-part-type="species" reg="formosana">formosana</tp:taxon-name-part></tp:taxon-name></italic>, <italic><tp:taxon-name><tp:taxon-name-part taxon-name-part-type="genus" reg="Ficus">F.</tp:taxon-name-part><tp:taxon-name-part taxon-name-part-type="species" reg="microcarpa">microcarpa</tp:taxon-name-part></tp:taxon-name></italic>, <italic><tp:taxon-name><tp:taxon-name-part taxon-name-part-type="genus" reg="Morus">Morus</tp:taxon-name-part><tp:taxon-name-part taxon-name-part-type="species" reg="alba">alba</tp:taxon-name-part></tp:taxon-name></italic>; <tp:taxon-name><tp:taxon-name-part taxon-name-part-type="family">Musaceae</tp:taxon-name-part></tp:taxon-name>: <italic><tp:taxon-name><tp:taxon-name-part taxon-name-part-type="genus" reg="Musa">Musa</tp:taxon-name-part><tp:taxon-name-part taxon-name-part-type="species" reg="sapientum">sapientum</tp:taxon-name-part></tp:taxon-name></italic>; <tp:taxon-name><tp:taxon-name-part taxon-name-part-type="family">Myrtaceae</tp:taxon-name-part></tp:taxon-name>: <italic><tp:taxon-name><tp:taxon-name-part taxon-name-part-type="genus" reg="Psidium">Psidium</tp:taxon-name-part><tp:taxon-name-part taxon-name-part-type="species" reg="guajava">guajava</tp:taxon-name-part></tp:taxon-name></italic>; <tp:taxon-name><tp:taxon-name-part taxon-name-part-type="family">Orchidaceae</tp:taxon-name-part></tp:taxon-name>: <italic><tp:taxon-name><tp:taxon-name-part taxon-name-part-type="genus" reg="Thrixspermum">Thrixspermum</tp:taxon-name-part><tp:taxon-name-part taxon-name-part-type="species" reg="formosanum">formosanum</tp:taxon-name-part></tp:taxon-name></italic>; <tp:taxon-name><tp:taxon-name-part taxon-name-part-type="family">Pandanaceae</tp:taxon-name-part></tp:taxon-name>: <italic><tp:taxon-name><tp:taxon-name-part taxon-name-part-type="genus" reg="Pandanus">Pandanus</tp:taxon-name-part><tp:taxon-name-part taxon-name-part-type="species" reg="amaryllifolius">amaryllifolius</tp:taxon-name-part></tp:taxon-name></italic>; <tp:taxon-name><tp:taxon-name-part taxon-name-part-type="family">Passifloraceae</tp:taxon-name-part></tp:taxon-name>: <italic><tp:taxon-name><tp:taxon-name-part taxon-name-part-type="genus" reg="Passiflora">Passiflora</tp:taxon-name-part><tp:taxon-name-part taxon-name-part-type="species" reg="edulis">edulis</tp:taxon-name-part></tp:taxon-name></italic>; <tp:taxon-name><tp:taxon-name-part taxon-name-part-type="family">Phyllanthaceae</tp:taxon-name-part></tp:taxon-name>: <italic><tp:taxon-name><tp:taxon-name-part taxon-name-part-type="genus" reg="Bischofia">Bischofia</tp:taxon-name-part><tp:taxon-name-part taxon-name-part-type="species" reg="javanica">javanica</tp:taxon-name-part></tp:taxon-name></italic>; <tp:taxon-name><tp:taxon-name-part taxon-name-part-type="family">Rhizophoraceae</tp:taxon-name-part></tp:taxon-name>: <italic><tp:taxon-name><tp:taxon-name-part taxon-name-part-type="genus" reg="Kandelia">Kandelia</tp:taxon-name-part><tp:taxon-name-part taxon-name-part-type="species" reg="rheedii">rheedii</tp:taxon-name-part></tp:taxon-name></italic>; <tp:taxon-name><tp:taxon-name-part taxon-name-part-type="family">Rosaceae</tp:taxon-name-part></tp:taxon-name>: <italic><tp:taxon-name><tp:taxon-name-part taxon-name-part-type="genus" reg="Pyrus">Pyrus</tp:taxon-name-part><tp:taxon-name-part taxon-name-part-type="species" reg="malus">malus</tp:taxon-name-part></tp:taxon-name></italic>; <tp:taxon-name><tp:taxon-name-part taxon-name-part-type="family">Rubiaceae</tp:taxon-name-part></tp:taxon-name>: <italic><tp:taxon-name><tp:taxon-name-part taxon-name-part-type="genus" reg="Coffea">Coffea</tp:taxon-name-part><tp:taxon-name-part taxon-name-part-type="species" reg="arabica">arabica</tp:taxon-name-part></tp:taxon-name></italic>, <italic><tp:taxon-name><tp:taxon-name-part taxon-name-part-type="genus" reg="Gardenia">Gardenia</tp:taxon-name-part><tp:taxon-name-part taxon-name-part-type="species" reg="jasminoides">jasminoides</tp:taxon-name-part></tp:taxon-name></italic>, <italic><tp:taxon-name><tp:taxon-name-part taxon-name-part-type="genus" reg="Ixora">Ixora</tp:taxon-name-part><tp:taxon-name-part taxon-name-part-type="species" reg="chinensis">chinensis</tp:taxon-name-part></tp:taxon-name></italic>, <italic><tp:taxon-name><tp:taxon-name-part taxon-name-part-type="genus" reg="Mussaenda">Mussaenda</tp:taxon-name-part><tp:taxon-name-part taxon-name-part-type="species" reg="esquiroill">esquiroill</tp:taxon-name-part></tp:taxon-name></italic>, <italic><tp:taxon-name><tp:taxon-name-part taxon-name-part-type="genus" reg="Neolamarckia">Neolamarckia</tp:taxon-name-part><tp:taxon-name-part taxon-name-part-type="species" reg="cadamba">cadamba</tp:taxon-name-part></tp:taxon-name></italic>; <tp:taxon-name><tp:taxon-name-part taxon-name-part-type="family">Rutaceae</tp:taxon-name-part></tp:taxon-name>: <italic><tp:taxon-name><tp:taxon-name-part taxon-name-part-type="genus" reg="Citrus">Citrus</tp:taxon-name-part></tp:taxon-name></italic> sp., <italic><tp:taxon-name><tp:taxon-name-part taxon-name-part-type="genus" reg="Canna">C.</tp:taxon-name-part><tp:taxon-name-part taxon-name-part-type="species" reg="limon">limon</tp:taxon-name-part></tp:taxon-name></italic>, <italic><tp:taxon-name><tp:taxon-name-part taxon-name-part-type="genus" reg="Citrus">C.</tp:taxon-name-part><tp:taxon-name-part taxon-name-part-type="species" reg="maxima">maxima</tp:taxon-name-part></tp:taxon-name></italic>, <tp:taxon-name><tp:taxon-name-part taxon-name-part-type="genus" reg="Canna">C.</tp:taxon-name-part><tp:taxon-name-part taxon-name-part-type="species" reg="medica">medica</tp:taxon-name-part><tp:taxon-name-part taxon-name-part-type="infraspecific-rank">var.</tp:taxon-name-part><tp:taxon-name-part taxon-name-part-type="variety" reg="sarcodactylis">sarcodactylis</tp:taxon-name-part></tp:taxon-name>, <italic><tp:taxon-name><tp:taxon-name-part taxon-name-part-type="genus" reg="Clausena">Clausena</tp:taxon-name-part><tp:taxon-name-part taxon-name-part-type="species" reg="lansium">lansium</tp:taxon-name-part></tp:taxon-name></italic>; <tp:taxon-name><tp:taxon-name-part taxon-name-part-type="family">Sapindaceae</tp:taxon-name-part></tp:taxon-name>: <italic><tp:taxon-name><tp:taxon-name-part taxon-name-part-type="genus" reg="Dimocarpus">Dimocarpus</tp:taxon-name-part><tp:taxon-name-part taxon-name-part-type="species" reg="longan">longan</tp:taxon-name-part></tp:taxon-name></italic>; <tp:taxon-name><tp:taxon-name-part taxon-name-part-type="family">Sapotaceae</tp:taxon-name-part></tp:taxon-name>: <italic><tp:taxon-name><tp:taxon-name-part taxon-name-part-type="genus" reg="Lucuma">Lucuma</tp:taxon-name-part><tp:taxon-name-part taxon-name-part-type="species" reg="nervosa">nervosa</tp:taxon-name-part></tp:taxon-name></italic>; <tp:taxon-name><tp:taxon-name-part taxon-name-part-type="family">Solanaceae</tp:taxon-name-part></tp:taxon-name>: <italic><tp:taxon-name><tp:taxon-name-part taxon-name-part-type="genus" reg="Solanum">Solanum</tp:taxon-name-part><tp:taxon-name-part taxon-name-part-type="species" reg="aculeatissimum">aculeatissimum</tp:taxon-name-part></tp:taxon-name></italic>, <italic><tp:taxon-name><tp:taxon-name-part taxon-name-part-type="genus" reg="Solanum">S.</tp:taxon-name-part><tp:taxon-name-part taxon-name-part-type="species" reg="diphyllum">diphyllum</tp:taxon-name-part></tp:taxon-name></italic>, <italic><tp:taxon-name><tp:taxon-name-part taxon-name-part-type="genus" reg="Solanum">S.</tp:taxon-name-part><tp:taxon-name-part taxon-name-part-type="species" reg="pseudocapsicum">pseudocapsicum</tp:taxon-name-part></tp:taxon-name></italic>, <italic><tp:taxon-name><tp:taxon-name-part taxon-name-part-type="genus" reg="Solanum">S.</tp:taxon-name-part><tp:taxon-name-part taxon-name-part-type="species" reg="tuberosum">tuberosum</tp:taxon-name-part></tp:taxon-name></italic>; <tp:taxon-name><tp:taxon-name-part taxon-name-part-type="family">Strelitziaceae</tp:taxon-name-part></tp:taxon-name>: <italic><tp:taxon-name><tp:taxon-name-part taxon-name-part-type="genus" reg="Strelitzia">Strelitzia</tp:taxon-name-part><tp:taxon-name-part taxon-name-part-type="species" reg="reginae">reginae</tp:taxon-name-part></tp:taxon-name></italic>; <tp:taxon-name><tp:taxon-name-part taxon-name-part-type="family">Theaceae</tp:taxon-name-part></tp:taxon-name>: <italic><tp:taxon-name><tp:taxon-name-part taxon-name-part-type="genus" reg="Camellia">Camellia</tp:taxon-name-part><tp:taxon-name-part taxon-name-part-type="species" reg="sinensis">sinensis</tp:taxon-name-part></tp:taxon-name></italic>; <tp:taxon-name><tp:taxon-name-part taxon-name-part-type="family">Verbenaceae</tp:taxon-name-part></tp:taxon-name>: <italic><tp:taxon-name><tp:taxon-name-part taxon-name-part-type="genus" reg="Lantana">Lantana</tp:taxon-name-part><tp:taxon-name-part taxon-name-part-type="species" reg="camara">camara</tp:taxon-name-part></tp:taxon-name></italic>, <italic><tp:taxon-name><tp:taxon-name-part taxon-name-part-type="genus" reg="Verbena">Verbena</tp:taxon-name-part></tp:taxon-name></italic> sp. (<xref ref-type="bibr" rid="B21">Martin and Lau 2011</xref>; <xref ref-type="bibr" rid="B25">Tsai 2011</xref>; <xref ref-type="bibr" rid="B13">Guo et al. 2014</xref>; <xref ref-type="bibr" rid="B27">Wang et al. 2016</xref>; <xref ref-type="bibr" rid="B28">Wang et al. 2018</xref>; <xref ref-type="bibr" rid="B1">Bai et al. 2020</xref>).</p></tp:treatment-sec><tp:treatment-sec sec-type="distribution" id="SECID0EBZAI"><title>Distribution.</title><p><italic><tp:taxon-name><tp:taxon-name-part taxon-name-part-type="genus" reg="Planococcus">Planococcus</tp:taxon-name-part><tp:taxon-name-part taxon-name-part-type="species" reg="citri">citri</tp:taxon-name-part></tp:taxon-name></italic> has a wide distribution in China and it is often difficult to separate from <italic><tp:taxon-name><tp:taxon-name-part taxon-name-part-type="genus" reg="Planococcus">P.</tp:taxon-name-part><tp:taxon-name-part taxon-name-part-type="species" reg="minor">minor</tp:taxon-name-part></tp:taxon-name></italic> because of the variation in numbers of ventral oral collar tubular ducts. Material examined here is from Beijing, Fujian, Guangdong, Guangxi, Hainan, Hebei, Shanghai, Sichuan, Xinjiang, Yunnan.</p></tp:treatment-sec><tp:treatment-sec sec-type="remarks" id="SECID0E4ZAI"><title>Remarks.</title><p>Good descriptions and illustrations of the adult female can be found in <xref ref-type="bibr" rid="B26">Tu et al. (1988)</xref>, <xref ref-type="bibr" rid="B5">Cox (1989)</xref>, and <xref ref-type="bibr" rid="B29">Williams (2004)</xref>.</p></tp:treatment-sec><ref-list><ref id="B10"><mixed-citation xmlns:xlink="http://www.w3.org/1999/xlink" xlink:type="simple"><person-group><name name-style="western"><surname>Ferris</surname><given-names>GF</given-names></name></person-group> (<year>1950</year>) <source>Atlas of the Scale Insects of North America. (ser. 5). The <tp:taxon-name><tp:taxon-name-part taxon-name-part-type="family">Pseudococcidae</tp:taxon-name-part></tp:taxon-name> (Part I).</source><publisher-name>Stanford University Press Palo Alto</publisher-name>, <publisher-loc>California, U.S.A.</publisher-loc>, <size units="page">278 pp</size>.</mixed-citation></ref><ref id="B21"><mixed-citation xmlns:xlink="http://www.w3.org/1999/xlink" xlink:type="simple"><person-group><name name-style="western"><surname>Martin</surname><given-names>JH</given-names></name><name name-style="western"><surname>Lau</surname><given-names>CSK</given-names></name></person-group> (<year>2011</year>) <article-title>The <tp:taxon-name><tp:taxon-name-part taxon-name-part-type="order">Hemiptera</tp:taxon-name-part></tp:taxon-name>-<tp:taxon-name><tp:taxon-name-part taxon-name-part-type="suborder">Sternorrhyncha</tp:taxon-name-part></tp:taxon-name> (<tp:taxon-name><tp:taxon-name-part taxon-name-part-type="class">Insecta</tp:taxon-name-part></tp:taxon-name>) of Hong Kong, China – An annotated inventory citing voucher specimens and published records.</article-title><source>Zootaxa</source><volume>2847</volume>(<issue>1</issue>): <fpage>1</fpage>–<lpage>122</lpage>. <ext-link xlink:href="10.11646/zootaxa.2847.1.1" ext-link-type="doi" xlink:type="simple">https://doi.org/10.11646/zootaxa.2847.1.1</ext-link></mixed-citation></ref><ref id="B25"><mixed-citation xmlns:xlink="http://www.w3.org/1999/xlink" xlink:type="simple"><person-group><name name-style="western"><surname>Tsai</surname><given-names>MY</given-names></name></person-group> (<year>2011</year>) <source>Mealybugs (<tp:taxon-name><tp:taxon-name-part taxon-name-part-type="order">Hemiptera</tp:taxon-name-part></tp:taxon-name>: <tp:taxon-name><tp:taxon-name-part taxon-name-part-type="family">Pseudococcidae</tp:taxon-name-part></tp:taxon-name>) of Taiwan.</source><publisher-name>Doctoral Dissertation</publisher-name>, <publisher-loc>Department of Entomology College of Bioresources and Agriculture National Taiwan University, Taiwan, China</publisher-loc>, <size units="page">603 pp</size>.</mixed-citation></ref><ref id="B13"><mixed-citation xmlns:xlink="http://www.w3.org/1999/xlink" xlink:type="simple"><person-group><name name-style="western"><surname>Guo</surname><given-names>J</given-names></name><name name-style="western"><surname>Lai</surname><given-names>XP</given-names></name><name name-style="western"><surname>Gao</surname><given-names>JY</given-names></name><name name-style="western"><surname>Li</surname><given-names>JX</given-names></name><name name-style="western"><surname>Wang</surname><given-names>ZR</given-names></name><name name-style="western"><surname>Yue</surname><given-names>JQ</given-names></name></person-group> (<year>2014</year>) <article-title>Occurrence and control of <italic><tp:taxon-name><tp:taxon-name-part taxon-name-part-type="genus">Planococcus</tp:taxon-name-part><tp:taxon-name-part taxon-name-part-type="species">citri</tp:taxon-name-part></tp:taxon-name></italic> of lemon garden in Dehong, Yunnan Province.</article-title><source>Plant Protection</source><volume>40</volume>(<issue>4</issue>): <fpage>157</fpage>–<lpage>160</lpage>.</mixed-citation></ref><ref id="B27"><mixed-citation xmlns:xlink="http://www.w3.org/1999/xlink" xlink:type="simple"><person-group><name name-style="western"><surname>Wang</surname><given-names>XB</given-names></name><name name-style="western"><surname>Zhang</surname><given-names>JT</given-names></name><name name-style="western"><surname>Deng</surname><given-names>J</given-names></name><name name-style="western"><surname>Zhou</surname><given-names>QS</given-names></name><name name-style="western"><surname>Zhang</surname><given-names>YZ</given-names></name><name name-style="western"><surname>Wu</surname><given-names>SA</given-names></name></person-group> (<year>2016</year>) <article-title>DNA barcoding of mealybugs (<tp:taxon-name><tp:taxon-name-part taxon-name-part-type="order">Hemiptera</tp:taxon-name-part></tp:taxon-name>: <tp:taxon-name><tp:taxon-name-part taxon-name-part-type="superfamily">Coccoidea</tp:taxon-name-part></tp:taxon-name>: <tp:taxon-name><tp:taxon-name-part taxon-name-part-type="family">Pseudococcidae</tp:taxon-name-part></tp:taxon-name>) from mainland China.</article-title><source>Annals of the Entomological Society of America</source><volume>109</volume>(<issue>3</issue>): <fpage>438</fpage>–<lpage>446</lpage>. <ext-link xlink:href="10.1093/aesa/saw009" ext-link-type="doi" xlink:type="simple">https://doi.org/10.1093/aesa/saw009</ext-link></mixed-citation></ref><ref id="B28"><mixed-citation xmlns:xlink="http://www.w3.org/1999/xlink" xlink:type="simple"><person-group><name name-style="western"><surname>Wang</surname><given-names>YS</given-names></name><name name-style="western"><surname>Zhou</surname><given-names>P</given-names></name><name name-style="western"><surname>Tian</surname><given-names>H</given-names></name><name name-style="western"><surname>Wan</surname><given-names>FH</given-names></name><name name-style="western"><surname>Zhang</surname><given-names>GF</given-names></name></person-group> (<year>2018</year>) <article-title>First record of the invasive pest <italic><tp:taxon-name><tp:taxon-name-part taxon-name-part-type="genus">Pseudococcus</tp:taxon-name-part><tp:taxon-name-part taxon-name-part-type="species">jackbeardsleyi</tp:taxon-name-part></tp:taxon-name></italic> (<tp:taxon-name><tp:taxon-name-part taxon-name-part-type="order">Hemiptera</tp:taxon-name-part></tp:taxon-name>: <tp:taxon-name><tp:taxon-name-part taxon-name-part-type="family">Pseudococcidae</tp:taxon-name-part></tp:taxon-name>) on the Chinese mainland and its rapid identification based on species-specific polymerase chain reaction.</article-title><source>Journal of Economic Entomology</source><volume>111</volume>(<issue>5</issue>): <fpage>2120</fpage>–<lpage>2128</lpage>. <ext-link xlink:href="10.1093/jee/toy223" ext-link-type="doi" xlink:type="simple">https://doi.org/10.1093/jee/toy223</ext-link></mixed-citation></ref><ref id="B1"><mixed-citation xmlns:xlink="http://www.w3.org/1999/xlink" xlink:type="simple"><person-group><name name-style="western"><surname>Bai</surname><given-names>XH</given-names></name><name name-style="western"><surname>Wu</surname><given-names>GH</given-names></name><name name-style="western"><surname>Shao</surname><given-names>WZ</given-names></name><name name-style="western"><surname>Luo</surname><given-names>Q</given-names></name><name name-style="western"><surname>Zhang</surname><given-names>HB</given-names></name></person-group> (<year>2020</year>) <article-title>Occurrence of <italic><tp:taxon-name><tp:taxon-name-part taxon-name-part-type="genus">Planococcus</tp:taxon-name-part><tp:taxon-name-part taxon-name-part-type="species">citri</tp:taxon-name-part></tp:taxon-name></italic> of <tp:taxon-name><tp:taxon-name-part taxon-name-part-type="genus">Coffea</tp:taxon-name-part></tp:taxon-name> in Yunnan Province.</article-title><source>Chinese Journal of Tropical Agriculture</source><volume>40</volume>(<issue>11</issue>): <fpage>90</fpage>–<lpage>94</lpage>.</mixed-citation></ref><ref id="B26"><mixed-citation xmlns:xlink="http://www.w3.org/1999/xlink" xlink:type="simple"><person-group><name name-style="western"><surname>Tu</surname><given-names>WG</given-names></name><name name-style="western"><surname>Wu</surname><given-names>WJ</given-names></name><name name-style="western"><surname>Lee</surname><given-names>PP</given-names></name></person-group> (<year>1988</year>) <article-title><tp:taxon-name><tp:taxon-name-part taxon-name-part-type="tribe">Planococcini</tp:taxon-name-part></tp:taxon-name> of Taiwan (<tp:taxon-name><tp:taxon-name-part taxon-name-part-type="suborder">Homoptera</tp:taxon-name-part></tp:taxon-name>: <tp:taxon-name><tp:taxon-name-part taxon-name-part-type="family">Pseudoccidae</tp:taxon-name-part></tp:taxon-name>).</article-title><source>Annual of Taiwan Museum</source><volume>31</volume>: <fpage>71</fpage>–<lpage>101</lpage>.</mixed-citation></ref><ref id="B5"><mixed-citation xmlns:xlink="http://www.w3.org/1999/xlink" xlink:type="simple"><person-group><name name-style="western"><surname>Cox</surname><given-names>JM</given-names></name></person-group> (<year>1989</year>) <article-title>The mealybug genus <italic><tp:taxon-name><tp:taxon-name-part taxon-name-part-type="genus">Planococcus</tp:taxon-name-part></tp:taxon-name></italic> (<tp:taxon-name><tp:taxon-name-part taxon-name-part-type="suborder">Homoptera</tp:taxon-name-part></tp:taxon-name>: <tp:taxon-name><tp:taxon-name-part taxon-name-part-type="family">Pseudococcidae</tp:taxon-name-part></tp:taxon-name>). Bulletin British Museum (Natural History).</article-title><source>Entomology</source><volume>58</volume>(<issue>1</issue>): <fpage>1</fpage>–<lpage>78</lpage>.</mixed-citation></ref><ref id="B29"><mixed-citation xmlns:xlink="http://www.w3.org/1999/xlink" xlink:type="simple"><person-group><name name-style="western"><surname>Williams</surname><given-names>DJ</given-names></name></person-group> (<year>2004</year>) <source>Mealybugs of southern Asia. The Natural History Museum, London. Southdene SDN.</source><publisher-name>BHD.</publisher-name>, <publisher-loc>Kuala Lumpur</publisher-loc>, <size units="page">896 pp</size>.</mixed-citation></ref></ref-list></tp:taxon-treatment>
