# Supplementary material for: ﻿A study of the mealybug genus Planococcus Ferris, 1950 from China, with description of a new species (Hemiptera, Coccomorpha, Pseudococcidae)
Source: Zookeys. 2023 Sep 4;1178:77–95. doi: 10.3897/zookeys.1178.107354 (PMC10838182; doi:10.3897/zookeys.1178.107354)
Supplement: XML Treatment for Planococcus litchi [file zookeys.1178.107354-treatment10.xml]

<!DOCTYPE tp:taxon-treatment
  PUBLIC "-//TaxonX//DTD Taxonomic Treatment Publishing DTD v0 20100105//EN" "tax-treatment-NSO.dtd">
<tp:taxon-treatment xmlns:tp="http://www.plazi.org/taxpub"><tp:treatment-meta><kwd-group><label>Taxon classification</label><kwd>
                <named-content content-type="kingdom">Animalia</named-content>
              </kwd><kwd>
                <named-content content-type="order">Hemiptera</named-content>
              </kwd><kwd>
                <named-content content-type="family">Pseudococcidae</named-content>
              </kwd></kwd-group><mixed-citation publication-type="journal"><person-group><name><surname>Zhang</surname><given-names>Jiangtao</given-names></name><name><surname>Deng</surname><given-names>Jun</given-names></name></person-group><article-title>﻿A study of the mealybug genus <italic><tp:taxon-name><tp:taxon-name-part taxon-name-part-type="genus" reg="Planococcus">Planococcus</tp:taxon-name-part></tp:taxon-name></italic> Ferris, 1950 from China, with description of a new species (<tp:taxon-name><tp:taxon-name-part taxon-name-part-type="order">Hemiptera</tp:taxon-name-part></tp:taxon-name>, <tp:taxon-name><tp:taxon-name-part taxon-name-part-type="above-genus">Coccomorpha</tp:taxon-name-part></tp:taxon-name>, <tp:taxon-name><tp:taxon-name-part taxon-name-part-type="family">Pseudococcidae</tp:taxon-name-part></tp:taxon-name>)</article-title><source>Zookeys</source><day>04</day><month>09</month><year>2023</year><volume>1178</volume><fpage>77</fpage><lpage>95</lpage><pub-id pub-id-type="doi">10.3897/zookeys.1178.107354</pub-id></mixed-citation></tp:treatment-meta><tp:nomenclature><label>﻿</label><tp:taxon-name>
              <object-id xmlns:xlink="http://www.w3.org/1999/xlink" content-type="arpha" xlink:type="simple">F2BA80D3-3BA0-5DE5-99E1-73397093E1A0</object-id>
              <tp:taxon-name-part taxon-name-part-type="genus" reg="Planococcus">Planococcus</tp:taxon-name-part>
              <tp:taxon-name-part taxon-name-part-type="species" reg="litchi">litchi</tp:taxon-name-part>
            </tp:taxon-name><tp:taxon-authority>Cox, 1989</tp:taxon-authority><tp:nomenclature-citation-list><tp:nomenclature-citation><tp:taxon-name>
                  <tp:taxon-name-part taxon-name-part-type="genus" reg="Planococcus">Planococcus</tp:taxon-name-part>
                  <tp:taxon-name-part taxon-name-part-type="species" reg="litchi">litchi</tp:taxon-name-part>
                </tp:taxon-name><comment>Cox, 1989: 48.</comment></tp:nomenclature-citation></tp:nomenclature-citation-list></tp:nomenclature><tp:treatment-sec sec-type="material" id="SECID0EDUCI"><title>Material examined.</title><p>Beijing: 12 ♀♀, Institute of Zoology, Chinese Academy of Sciences (indoor), <italic><tp:taxon-name><tp:taxon-name-part taxon-name-part-type="genus" reg="Radermachera">Radermachera</tp:taxon-name-part><tp:taxon-name-part taxon-name-part-type="species" reg="sinica">sinica</tp:taxon-name-part></tp:taxon-name></italic>, 5.v.2014, coll. Xu-bo Wang; 4 ♀♀, Beijing Botanical Garden (greenhouse), <italic><tp:taxon-name><tp:taxon-name-part taxon-name-part-type="genus" reg="Eriobotrya">Eriobotrya</tp:taxon-name-part><tp:taxon-name-part taxon-name-part-type="species" reg="japonica">japonica</tp:taxon-name-part></tp:taxon-name></italic>, 15.viii.2000, coll. San-an Wu. Guangxi: 1 ♀, Baise City, Multinational Autonomous County of Longlin, Huancheng Road, <italic><tp:taxon-name><tp:taxon-name-part taxon-name-part-type="genus" reg="Bauhinia">Bauhinia</tp:taxon-name-part><tp:taxon-name-part taxon-name-part-type="species" reg="blakeana">blakeana</tp:taxon-name-part></tp:taxon-name></italic>, 5.v.2017, coll. Jiang-tao Zhang &amp; Ming Zhao; 1 ♀, Baise City, Multinational Autonomous County of Longlin, Huancheng Road, <italic><tp:taxon-name><tp:taxon-name-part taxon-name-part-type="genus" reg="Dimocarpus">Dimocarpus</tp:taxon-name-part><tp:taxon-name-part taxon-name-part-type="species" reg="longan">longan</tp:taxon-name-part></tp:taxon-name></italic>, 5.v.2017, coll. Jiang-tao Zhang &amp; Ming Zhao; 2 ♀♀, Baise City, Jingxi City, Zhongshan Park, <italic><tp:taxon-name><tp:taxon-name-part taxon-name-part-type="genus" reg="Dimocarpus">Dimocarpus</tp:taxon-name-part><tp:taxon-name-part taxon-name-part-type="species" reg="longan">longan</tp:taxon-name-part></tp:taxon-name></italic>, 3.v.2017, coll. Jiang-tao Zhang &amp; Ming Zhao; 2 ♀♀, Fangchenggang City, Fangcheng District, Heti Road, <italic><tp:taxon-name><tp:taxon-name-part taxon-name-part-type="genus" reg="Dimocarpus">Dimocarpus</tp:taxon-name-part><tp:taxon-name-part taxon-name-part-type="species" reg="longan">longan</tp:taxon-name-part></tp:taxon-name></italic>, 28.iv.2017, coll. Jiang-tao Zhang &amp; Ming Zhao. Yuanan: 1 ♀, Jingdong Yi Autonomous County, <italic><tp:taxon-name><tp:taxon-name-part taxon-name-part-type="genus" reg="Ficus">Ficus</tp:taxon-name-part><tp:taxon-name-part taxon-name-part-type="species" reg="concinna">concinna</tp:taxon-name-part></tp:taxon-name></italic>, 7.x.2012, coll. Fu-zhong Wu.</p></tp:treatment-sec><tp:treatment-sec sec-type="host" id="SECID0EWWCI"><title>Host plants.</title><p><tp:taxon-name><tp:taxon-name-part taxon-name-part-type="family">Bignoniaceae</tp:taxon-name-part></tp:taxon-name>: <italic><tp:taxon-name><tp:taxon-name-part taxon-name-part-type="genus" reg="Radermachera">Radermachera</tp:taxon-name-part><tp:taxon-name-part taxon-name-part-type="species" reg="sinica">sinica</tp:taxon-name-part></tp:taxon-name></italic>; <tp:taxon-name><tp:taxon-name-part taxon-name-part-type="family">Fabaceae</tp:taxon-name-part></tp:taxon-name>: <italic><tp:taxon-name><tp:taxon-name-part taxon-name-part-type="genus" reg="Bauhinia">Bauhinia</tp:taxon-name-part><tp:taxon-name-part taxon-name-part-type="species" reg="blakeana">blakeana</tp:taxon-name-part></tp:taxon-name></italic>; <tp:taxon-name><tp:taxon-name-part taxon-name-part-type="family">Moraceae</tp:taxon-name-part></tp:taxon-name>: <italic><tp:taxon-name><tp:taxon-name-part taxon-name-part-type="genus" reg="Ficus">Ficus</tp:taxon-name-part><tp:taxon-name-part taxon-name-part-type="species" reg="concinna">concinna</tp:taxon-name-part></tp:taxon-name></italic>; <tp:taxon-name><tp:taxon-name-part taxon-name-part-type="family">Rosaceae</tp:taxon-name-part></tp:taxon-name>: <italic><tp:taxon-name><tp:taxon-name-part taxon-name-part-type="genus" reg="Eriobotrya">Eriobotrya</tp:taxon-name-part><tp:taxon-name-part taxon-name-part-type="species" reg="japonica">japonica</tp:taxon-name-part></tp:taxon-name></italic>; <tp:taxon-name><tp:taxon-name-part taxon-name-part-type="family">Sapindaceae</tp:taxon-name-part></tp:taxon-name>: <italic><tp:taxon-name><tp:taxon-name-part taxon-name-part-type="genus" reg="Dimocarpus">Dimocarpus</tp:taxon-name-part><tp:taxon-name-part taxon-name-part-type="species" reg="longan">longan</tp:taxon-name-part></tp:taxon-name></italic>, <italic><tp:taxon-name><tp:taxon-name-part taxon-name-part-type="genus" reg="Litchi">Litchi</tp:taxon-name-part><tp:taxon-name-part taxon-name-part-type="species" reg="chinensis">chinensis</tp:taxon-name-part></tp:taxon-name></italic> (<xref ref-type="bibr" rid="B5">Cox 1989</xref>; <xref ref-type="bibr" rid="B21">Martin and Lau 2011</xref>).</p></tp:treatment-sec><tp:treatment-sec sec-type="distribution" id="SECID0E6ZCI"><title>Distribution.</title><p>Beijing, Guangxi, Hongkong, Yunnan (<xref ref-type="bibr" rid="B21">Martin and Lau 2011</xref>).</p></tp:treatment-sec><tp:treatment-sec sec-type="remarks" id="SECID0EJ1CI"><title>Remarks.</title><p>Good descriptions and illustrations of the adult female can be found in <xref ref-type="bibr" rid="B5">Cox (1989)</xref> and <xref ref-type="bibr" rid="B29">Williams (2004)</xref>.</p></tp:treatment-sec><ref-list><ref id="B5"><mixed-citation xmlns:xlink="http://www.w3.org/1999/xlink" xlink:type="simple"><person-group><name name-style="western"><surname>Cox</surname><given-names>JM</given-names></name></person-group> (<year>1989</year>) <article-title>The mealybug genus <italic><tp:taxon-name><tp:taxon-name-part taxon-name-part-type="genus">Planococcus</tp:taxon-name-part></tp:taxon-name></italic> (<tp:taxon-name><tp:taxon-name-part taxon-name-part-type="suborder">Homoptera</tp:taxon-name-part></tp:taxon-name>: <tp:taxon-name><tp:taxon-name-part taxon-name-part-type="family">Pseudococcidae</tp:taxon-name-part></tp:taxon-name>). Bulletin British Museum (Natural History).</article-title><source>Entomology</source><volume>58</volume>(<issue>1</issue>): <fpage>1</fpage>–<lpage>78</lpage>.</mixed-citation></ref><ref id="B21"><mixed-citation xmlns:xlink="http://www.w3.org/1999/xlink" xlink:type="simple"><person-group><name name-style="western"><surname>Martin</surname><given-names>JH</given-names></name><name name-style="western"><surname>Lau</surname><given-names>CSK</given-names></name></person-group> (<year>2011</year>) <article-title>The <tp:taxon-name><tp:taxon-name-part taxon-name-part-type="order">Hemiptera</tp:taxon-name-part></tp:taxon-name>-<tp:taxon-name><tp:taxon-name-part taxon-name-part-type="suborder">Sternorrhyncha</tp:taxon-name-part></tp:taxon-name> (<tp:taxon-name><tp:taxon-name-part taxon-name-part-type="class">Insecta</tp:taxon-name-part></tp:taxon-name>) of Hong Kong, China – An annotated inventory citing voucher specimens and published records.</article-title><source>Zootaxa</source><volume>2847</volume>(<issue>1</issue>): <fpage>1</fpage>–<lpage>122</lpage>. <ext-link xlink:href="10.11646/zootaxa.2847.1.1" ext-link-type="doi" xlink:type="simple">https://doi.org/10.11646/zootaxa.2847.1.1</ext-link></mixed-citation></ref><ref id="B29"><mixed-citation xmlns:xlink="http://www.w3.org/1999/xlink" xlink:type="simple"><person-group><name name-style="western"><surname>Williams</surname><given-names>DJ</given-names></name></person-group> (<year>2004</year>) <source>Mealybugs of southern Asia. The Natural History Museum, London. Southdene SDN.</source><publisher-name>BHD.</publisher-name>, <publisher-loc>Kuala Lumpur</publisher-loc>, <size units="page">896 pp</size>.</mixed-citation></ref></ref-list></tp:taxon-treatment>
