# Supplementary material for: ﻿A study of the mealybug genus Planococcus Ferris, 1950 from China, with description of a new species (Hemiptera, Coccomorpha, Pseudococcidae)
Source: Zookeys. 2023 Sep 4;1178:77–95. doi: 10.3897/zookeys.1178.107354 (PMC10838182; doi:10.3897/zookeys.1178.107354)
Supplement: XML Treatment for Planococcus planococcoides [file zookeys.1178.107354-treatment12.xml]

<!DOCTYPE tp:taxon-treatment
  PUBLIC "-//TaxonX//DTD Taxonomic Treatment Publishing DTD v0 20100105//EN" "tax-treatment-NSO.dtd">
<tp:taxon-treatment xmlns:tp="http://www.plazi.org/taxpub"><tp:treatment-meta><kwd-group><label>Taxon classification</label><kwd>
                <named-content content-type="kingdom">Animalia</named-content>
              </kwd><kwd>
                <named-content content-type="order">Hemiptera</named-content>
              </kwd><kwd>
                <named-content content-type="family">Pseudococcidae</named-content>
              </kwd></kwd-group><mixed-citation publication-type="journal"><person-group><name><surname>Zhang</surname><given-names>Jiangtao</given-names></name><name><surname>Deng</surname><given-names>Jun</given-names></name></person-group><article-title>﻿A study of the mealybug genus <italic><tp:taxon-name><tp:taxon-name-part taxon-name-part-type="genus" reg="Planococcus">Planococcus</tp:taxon-name-part></tp:taxon-name></italic> Ferris, 1950 from China, with description of a new species (<tp:taxon-name><tp:taxon-name-part taxon-name-part-type="order">Hemiptera</tp:taxon-name-part></tp:taxon-name>, <tp:taxon-name><tp:taxon-name-part taxon-name-part-type="above-genus">Coccomorpha</tp:taxon-name-part></tp:taxon-name>, <tp:taxon-name><tp:taxon-name-part taxon-name-part-type="family">Pseudococcidae</tp:taxon-name-part></tp:taxon-name>)</article-title><source>Zookeys</source><day>04</day><month>09</month><year>2023</year><volume>1178</volume><fpage>77</fpage><lpage>95</lpage><pub-id pub-id-type="doi">10.3897/zookeys.1178.107354</pub-id></mixed-citation></tp:treatment-meta><tp:nomenclature><label>﻿</label><tp:taxon-name>
              <object-id xmlns:xlink="http://www.w3.org/1999/xlink" content-type="arpha" xlink:type="simple">834E80CF-A6AB-5265-B519-39827C0D1604</object-id>
              <tp:taxon-name-part taxon-name-part-type="genus" reg="Planococcus">Planococcus</tp:taxon-name-part>
              <tp:taxon-name-part taxon-name-part-type="species" reg="planococcoides">planococcoides</tp:taxon-name-part>
            </tp:taxon-name><tp:taxon-authority>(Borchsenius, 1962)</tp:taxon-authority><tp:nomenclature-citation-list><tp:nomenclature-citation><tp:taxon-name>
                  <tp:taxon-name-part taxon-name-part-type="genus" reg="Pedronia">Pedronia</tp:taxon-name-part>
                  <tp:taxon-name-part taxon-name-part-type="species" reg="planococcoides">planococcoides</tp:taxon-name-part>
                </tp:taxon-name><comment>Borchsenius, 1962b: 235.</comment></tp:nomenclature-citation><tp:nomenclature-citation><tp:taxon-name>
                  <tp:taxon-name-part taxon-name-part-type="genus" reg="Planococcus">Planococcus</tp:taxon-name-part>
                  <tp:taxon-name-part taxon-name-part-type="species" reg="planococcoides">planococcoides</tp:taxon-name-part>
                </tp:taxon-name><comment>: <xref ref-type="bibr" rid="B23">Tang 1992</xref>: 377.</comment></tp:nomenclature-citation><tp:nomenclature-citation><tp:taxon-name>
                  <tp:taxon-name-part taxon-name-part-type="genus" reg="Nipaecoccus">Nipaecoccus</tp:taxon-name-part>
                  <tp:taxon-name-part taxon-name-part-type="species" reg="planococcoides">planococcoides</tp:taxon-name-part>
                </tp:taxon-name><comment>: <xref ref-type="bibr" rid="B7">Danzig and Gavrilov-Zimin 2015</xref>: 482.</comment></tp:nomenclature-citation></tp:nomenclature-citation-list></tp:nomenclature><tp:treatment-sec sec-type="material" id="SECID0EMGBK"><title>Material examined.</title><p>Yunnan: 1 ♀, Jingdong Yi Autonomous County, <italic><tp:taxon-name><tp:taxon-name-part taxon-name-part-type="genus" reg="Schima">Schima</tp:taxon-name-part><tp:taxon-name-part taxon-name-part-type="species" reg="wallichii">wallichii</tp:taxon-name-part></tp:taxon-name></italic>, 22.iv.1957, coll. N.S. Borchsenius.</p></tp:treatment-sec><tp:treatment-sec sec-type="host" id="SECID0E4GBK"><title>Host plants.</title><p><tp:taxon-name><tp:taxon-name-part taxon-name-part-type="family">Pentaphylacaceae</tp:taxon-name-part></tp:taxon-name>: <italic><tp:taxon-name><tp:taxon-name-part taxon-name-part-type="genus" reg="Eurya">Eurya</tp:taxon-name-part></tp:taxon-name></italic> sp.; <tp:taxon-name><tp:taxon-name-part taxon-name-part-type="family">Scrophulariaceae</tp:taxon-name-part></tp:taxon-name>: <italic><tp:taxon-name><tp:taxon-name-part taxon-name-part-type="genus" reg="Buddleja">Buddleja</tp:taxon-name-part><tp:taxon-name-part taxon-name-part-type="species" reg="officinalis">officinalis</tp:taxon-name-part></tp:taxon-name></italic>; <tp:taxon-name><tp:taxon-name-part taxon-name-part-type="family">Theaceae</tp:taxon-name-part></tp:taxon-name>: <italic><tp:taxon-name><tp:taxon-name-part taxon-name-part-type="genus" reg="Schima">Schima</tp:taxon-name-part><tp:taxon-name-part taxon-name-part-type="species" reg="wallichii">wallichii</tp:taxon-name-part></tp:taxon-name></italic> (<xref ref-type="bibr" rid="B4">Borchsenius 1962b</xref>).</p></tp:treatment-sec><tp:treatment-sec sec-type="distribution" id="SECID0ETIBK"><title>Distribution.</title><p>Yunnan.</p></tp:treatment-sec><tp:treatment-sec sec-type="remarks" id="SECID0EYIBK"><title>Remarks.</title><p><italic><tp:taxon-name><tp:taxon-name-part taxon-name-part-type="genus" reg="Planococcus">Planococcus</tp:taxon-name-part><tp:taxon-name-part taxon-name-part-type="species" reg="planococcoides">planococcoides</tp:taxon-name-part></tp:taxon-name></italic> was transferred to <italic><tp:taxon-name><tp:taxon-name-part taxon-name-part-type="genus" reg="Nipaecoccus">Nipaecoccus</tp:taxon-name-part></tp:taxon-name></italic> as <italic><tp:taxon-name><tp:taxon-name-part taxon-name-part-type="genus" reg="Nipaecoccus">N.</tp:taxon-name-part><tp:taxon-name-part taxon-name-part-type="species" reg="planococcoides">planococcoides</tp:taxon-name-part></tp:taxon-name></italic> by <xref ref-type="bibr" rid="B7">Danzig and Gavrilov-Zimin (2015)</xref>, because it has conical setae on dorsum and additional cerarii along body midline. However, since it has an anal lobe bar present on each anal lobe, marginal cerarii numbering 18 pairs and claw without a denticle, here we follow <xref ref-type="bibr" rid="B23">Tang (1992)</xref> and place it under <italic><tp:taxon-name><tp:taxon-name-part taxon-name-part-type="genus" reg="Planococcus">Planococcus</tp:taxon-name-part></tp:taxon-name></italic>. A good description and illustration of the adult female was given by <xref ref-type="bibr" rid="B4">Borchsenius (1962b)</xref>.</p></tp:treatment-sec><ref-list><ref id="B23"><mixed-citation xmlns:xlink="http://www.w3.org/1999/xlink" xlink:type="simple"><person-group><name name-style="western"><surname>Tang</surname><given-names>FD</given-names></name></person-group> (<year>1992</year>) <source>The <tp:taxon-name><tp:taxon-name-part taxon-name-part-type="family">Pseudococcidae</tp:taxon-name-part></tp:taxon-name> of China.</source><publisher-name>Chinese Agricultural Science Technology Press</publisher-name>, <publisher-loc>Beijing, China</publisher-loc>, <size units="page">768 pp</size>.</mixed-citation></ref><ref id="B7"><mixed-citation xmlns:xlink="http://www.w3.org/1999/xlink" xlink:type="simple"><person-group><name name-style="western"><surname>Danzig</surname><given-names>EM</given-names></name><name name-style="western"><surname>Gavrilov-Zimin</surname><given-names>IA</given-names></name></person-group> (<year>2015</year>) <source>Palaearctic mealybugs (<tp:taxon-name><tp:taxon-name-part taxon-name-part-type="suborder">Homoptera</tp:taxon-name-part></tp:taxon-name>: <tp:taxon-name><tp:taxon-name-part taxon-name-part-type="infraorder">Coccinea</tp:taxon-name-part></tp:taxon-name>: <tp:taxon-name><tp:taxon-name-part taxon-name-part-type="family">Pseudococcidae</tp:taxon-name-part></tp:taxon-name>), Part 2. Subfamily <tp:taxon-name><tp:taxon-name-part taxon-name-part-type="subfamily">Pseudococcinae</tp:taxon-name-part></tp:taxon-name>.</source><publisher-name>Russian Academy of Sciences</publisher-name>, <publisher-loc>Zoological Institute, St. Petersburg</publisher-loc>, <size units="page">619 pp</size>.</mixed-citation></ref><ref id="B4"><mixed-citation xmlns:xlink="http://www.w3.org/1999/xlink" xlink:type="simple"><person-group><name name-style="western"><surname>Borchsenius</surname><given-names>NS</given-names></name></person-group> (<year>1962b</year>) <article-title>Notes on the <tp:taxon-name><tp:taxon-name-part taxon-name-part-type="superfamily">Coccoidea</tp:taxon-name-part></tp:taxon-name> of China. 11. New genera and species of mealybugs fam. <tp:taxon-name><tp:taxon-name-part taxon-name-part-type="family">Pseudococcidae</tp:taxon-name-part></tp:taxon-name> (<tp:taxon-name><tp:taxon-name-part taxon-name-part-type="suborder">Homoptera</tp:taxon-name-part></tp:taxon-name>, <tp:taxon-name><tp:taxon-name-part taxon-name-part-type="superfamily">Coccoidea</tp:taxon-name-part></tp:taxon-name>).</article-title><source>Trudy Zoologicheskogo Instituta Akademiya Nauk SSSR, Leningrad</source><volume>30</volume>: <fpage>221</fpage>–<lpage>244</lpage>.</mixed-citation></ref></ref-list></tp:taxon-treatment>
